# Supplementary material for: Performance verification of the new fully automated Aquios flow cytometer PanLeucogate (PLG) platform for CD4-T-lymphocyte enumeration in South Africa
Source: PLoS One. 2017 Nov 3;12(11):e0187456. doi: 10.1371/journal.pone.0187456 (PMC5669480; doi:10.1371/journal.pone.0187456)
Supplement: S1 Table — Summary of raw data used for analysis of comparative dataset (n = 205) for the purpose of this paper. (XLSX) [file pone.0187456.s002.xlsx]

## Sheet: Direct Comparison 1
MPL CD4#	MPL CD4%	AQUIOS CD4	AQUIOS CD4%	%Sim CD4#	%Sim CD4%	%Sim Corr CD4#	%Sim Corr CD4%	Difference
2	0.57	6	1.04	200	141.228	100	100	-4
5	1.04	3	0.57	80	77.4038	100	100	2			Number	% of Total
7	0.76	8	0.83	107.143	104.605	100	100	-1		0-100	47	22.9268
7	6.08	2	0.31	64.2857	52.5493	100	100	5		101-350	50	24.3902
9	3.53	5	0.58	77.7778	58.2153	100	100	4		350-500	52	25.3659
9	0.75	4	0.37	72.2222	74.6667	100	100	5		>500	56	27.3171
10	5.67	6	1.13	80	59.9647	100	100	4		<350	97	47.3171
12	1.32	10	1.24	91.6667	96.9697	100	100	2		<500	149	72.6829
14	2.08	9	2.07	82.1429	99.7596	100	100	5		ALL	205	100
14	2.15	15	1.76	103.571	90.9302	100	100	-1
16	6.08	14	4.26	93.75	85.0329	100	100	2
16	12.11	17	15.24	103.125	112.923	100	100	-1
21	4.88	27	5.33	114.286	104.611	100	100	-6			Ref	Test	incorrectly identified	%Misclassification
23	3.76	17	2.91	86.9565	88.6968	100	100	6		<100	47	46	1	2.12766	Upward
23	4.72	18	4.39	89.1304	96.5042	100	100	5		>100	158	154	4	2.53165	Downward
25	6.73	19	5.79	88	93.0163	100	100	6		<350	97	97	0	0	Upward
29	4.19	20	4.73	84.4828	106.444	100	100	9		>350	108	93	15	13.8889	Downward
30	7.07	26	6.83	93.3333	98.3027	100	100	4		<500	149	148	1	0.671141	Upward
31	1.31	25	0.81	90.3226	80.916	100	100	6		>500	56	49	7	12.5	Downward
35	3.8	27	2.11	88.5714	77.7632	100	100	8
36	5.36	37	5.18	101.389	98.3209	100	100	-1
37	4.76	32	4.58	93.2432	98.1092	100	100	5			Misclassification (n=, %)
44	7.87	32	7.03	86.3636	94.6633	100	100	12		Threshold (cells/µl)	Upward	Downward
44	6.59	34	5.17	88.6364	89.2261	100	100	10		100	1 (2.13)	4 (2.53)
46	13.47	39	16.87	92.3913	112.621	100	100	7		350	NONE	15 (13.9)
48	6.58	37	4.77	88.5417	86.2462	100	100	11		500	1 (0.7)	7 (12.5)
50	6.07	31	4.67	81	88.4679	100	100	19
52	4.82	44	5.27	92.3077	104.668	92.31	104.67	8
56	5.92	44	5.39	89.2857	95.5236	89.29	95.52	12
59	5.11	52	5.43	94.0678	103.131	94.07	103.13	7
62	10.08	25	4.79	70.1613	73.7599	70.16	73.76	37
65	5.69	39	3.42	80	80.0527	80	80.05	26
70	3.68	67	3.73	97.8571	100.679	97.86	100.68	3
75	14.31	57	10.04	88	85.0804	88	85.08	18
76	10.1	63	10.69	91.4474	102.921	91.45	102.92	13
79	8.6	109	8.15	118.987	97.3837	118.99	97.38	-30
82	7.67	61	7.66	87.1951	99.9348	87.2	99.93	21
84	4.46	80	4.4	97.619	99.3274	97.62	99.33	4
85	6.84	81	7.51	97.6471	104.898	97.65	104.9	4
89	14.38	88	13.96	99.4382	98.5396	99.44	98.54	1
90	9.17	82	7.78	95.5556	92.4209	95.56	92.42	8
93	5.92	97	6.03	102.151	100.929	102.15	100.93	-4
93	10.07	75	8.75	90.3226	93.4459	90.32	93.45	18
94	9.14	56	7.29	79.7872	89.8796	79.79	89.88	38
96	5.61	90	5.76	96.875	101.337	96.88	101.34	6
99	6.34	74	5.7	87.3737	94.9527	87.37	94.95	25
99	2.76	93	2.81	96.9697	100.906	96.97	100.91	6
104	18.36	82	17.88	89.4231	98.6928	89.42	98.69	22
105	10.03	93	10.36	94.2857	101.645	94.29	101.65	12
108	6.06	79	5.37	86.5741	94.3069	86.57	94.31	29
110	9.42	101	8.3	95.9091	94.0552	95.91	94.06	9
118	9.54	118	9.59	100	100.262	100	100.26	0
123	11.32	95	8.69	88.6179	88.3834	88.62	88.38	28
131	12.61	135	12.16	101.527	98.2157	101.53	98.22	-4
135	11.31	106	10.46	89.2593	96.2423	89.26	96.24	29
146	13.09	135	12.18	96.2329	96.5241	96.23	96.52	11
147	8.75	117	8.17	89.7959	96.6857	89.8	96.69	30
164	13.33	136	14.1	91.4634	102.888	91.46	102.89	28
172	4.85	157	6.15	95.6395	113.402	95.64	113.4	15
172	14.21	143	13.19	91.5698	96.411	91.57	96.41	29
173	15.88	179	16.58	101.734	102.204	101.73	102.2	-6
174	18.59	162	17.96	96.5517	98.3055	96.55	98.31	12
185	6.26	103	4.25	77.8378	83.9457	77.84	83.95	82
189	9.3	139	8.62	86.7725	96.3441	86.77	96.34	50
192	16.72	154	16.58	90.1042	99.5813	90.1	99.58	38
218	16.56	214	17.01	99.0826	101.359	99.08	101.36	4
219	18.74	178	18.34	90.6393	98.9328	90.64	98.93	41
223	13.6	168	12.84	87.6682	97.2059	87.67	97.21	55
226	8.79	194	8.3	92.9204	97.2127	92.92	97.21	32
226	8.8	179	8.88	89.6018	100.455	89.6	100.45	47
231	17.84	184	17.54	89.8268	99.1592	89.83	99.16	47
235	25.99	237	26.25	100.426	100.5	100.43	100.5	-2
248	29.8	221	28.65	94.5565	98.0705	94.56	98.07	27
254	17.5	192	16.55	87.7953	97.2857	87.8	97.29	62
263	12.44	238	12.52	95.2471	100.322	95.25	100.32	25
264	17.97	210	15.88	89.7727	94.1848	89.77	94.18	54
264	22.92	253	23.56	97.9167	101.396	97.92	101.4	11
266	16.65	256	19.21	98.1203	107.688	98.12	107.69	10
272	15.8	247	14.07	95.4044	94.5253	95.4	94.53	25
276	22.94	245	23.99	94.3841	102.289	94.38	102.29	31
283	19.4	231	16.64	90.8127	92.8866	90.81	92.89	52
292	33.75	237	35.32	90.5822	102.326	90.58	102.33	55
292	19.33	261	19.39	94.6918	100.155	94.69	100.16	31
294	18.08	286	19.41	98.6395	103.678	98.64	103.68	8
299	19.24	264	18.84	94.1472	98.9605	94.15	98.96	35
304	17.7	313	18.72	101.48	102.881	101.48	102.88	-9
311	17.48	194	16.26	81.1897	96.5103	81.19	96.51	117
318	22.17	280	23.49	94.0252	102.977	94.03	102.98	38
328	15.54	308	15.02	96.9512	98.3269	96.95	98.33	20
328	35.32	305	35.71	96.4939	100.552	96.49	100.55	23
334	35.32	326	37.62	98.8024	103.256	98.8	103.26	8
336	18.51	271	17.51	90.3274	97.2988	90.33	97.3	65
339	17.62	323	18.47	97.6401	102.412	97.64	102.41	16
341	29.35	323	31.53	97.3607	103.714	97.36	103.71	18
343	17.61	272	17.42	89.6501	99.4605	89.65	99.46	71
344	23.54	286	24.07	91.5698	101.126	91.57	101.13	58
348	16.39	340	16.69	98.8506	100.915	98.85	100.92	8
357	20.35	358	22.29	100.14	104.767	100.14	104.77	-1
361	17.24	309	15.64	92.7978	95.3596	92.8	95.36	52
370	30.97	302	30.64	90.8108	99.4672	90.81	99.47	68
371	23.68	313	23.58	92.1833	99.7889	92.18	99.79	58
377	25.73	356	25.57	97.2149	99.6891	97.21	99.69	21
378	25.73	348	23.11	96.0317	94.9087	96.03	94.91	30
383	25.91	315	24.57	91.1227	97.4141	91.12	97.41	68
384	23.47	320	22.45	91.6667	97.827	91.67	97.83	64
387	9.16	302	8.49	89.0181	96.3428	89.02	96.34	85
388	21.63	396	21.18	101.031	98.9598	101.03	98.96	-8
389	10.29	294	9.12	87.7892	94.3149	87.79	94.31	95
392	14.83	346	14.2	94.1327	97.8759	94.13	97.88	46
392	36.43	319	34.29	90.6888	97.0629	90.69	97.06	73
397	17.4	356	18.56	94.8363	103.333	94.84	103.33	41
399	31.51	349	29.58	93.7343	96.9375	93.73	96.94	50
400	21.89	372	22.77	96.5	102.01	96.5	102.01	28
405	34.13	348	36.36	92.963	103.267	92.96	103.27	57
407	21.19	445	21.42	104.668	100.543	104.67	100.54	-38
408	19.98	357	19.4	93.75	98.5485	93.75	98.55	51
409	20.16	313	18.75	88.2641	96.503	88.26	96.5	96
414	27.91	399	28.1	98.1884	100.34	98.19	100.34	15
415	24.21	339	23.37	90.8434	98.2652	90.84	98.27	76
417	21.97	328	20.99	89.3285	97.7697	89.33	97.77	89
421	27.78	360	27.59	92.7553	99.658	92.76	99.66	61
426	23.2	395	24.1	96.3615	101.94	96.36	101.94	31
426	30.89	419	33.79	99.1784	104.694	99.18	104.69	7
428	31.66	386	30.55	95.0935	98.247	95.09	98.25	42
430	30.21	412	31.75	97.907	102.549	97.91	102.55	18
442	23.51	444	22.8	100.226	98.49	100.23	98.49	-2
442	27.6	431	29.71	98.7557	103.822	98.76	103.82	11
442	18.07	372	18.97	92.0814	102.49	92.08	102.49	70
444	13.79	335	12.55	87.7252	95.504	87.73	95.5	109
444	21.37	369	21.77	91.5541	100.936	91.55	100.94	75
445	26.91	386	26.87	93.3708	99.9257	93.37	99.93	59
445	35.34	290	31.26	82.5843	94.2275	82.58	94.23	155
452	50.24	351	49.1	88.8274	98.8654	88.83	98.87	101
455	20.55	396	20.3	93.5165	99.3917	93.52	99.39	59
459	25.96	441	26.75	98.0392	101.522	98.04	101.52	18
461	14.01	395	12.6	92.8416	94.9679	92.84	94.97	66
464	32.11	402	31.07	93.319	98.3806	93.32	98.38	62
468	28.78	405	27.98	93.2692	98.6101	93.27	98.61	63
471	12.96	410	12.11	93.5244	96.7207	93.52	96.72	61
476	40.12	367	41.54	88.5504	101.77	88.55	101.77	109
476	26.49	502	27.83	102.731	102.529	102.73	102.53	-26
485	35.42	478	38.92	99.2784	104.941	99.28	104.94	7
487	19.02	429	18.4	94.0452	98.3701	94.05	98.37	58
488	18.52	378	16.8	88.7295	95.3564	88.73	95.36	110
489	34.18	454	37.64	96.4213	105.061	96.42	105.06	35
495	19.65	345	17.5	84.8485	94.5293	84.85	94.53	150
495	20.35	471	19.96	97.5758	99.0418	97.58	99.04	24
497	30.93	434	32.14	93.662	101.956	93.66	101.96	63
497	21.21	441	22.67	94.3662	103.442	94.37	103.44	56
504	14.73	464	14.79	96.0317	100.204	96.03	100.2	40
512	15.63	504	16.55	99.2188	102.943	99.22	102.94	8
513	21.9	515	22.32	100.195	100.959	100.19	100.96	-2
514	23.18	391	21.9	88.035	97.239	88.04	97.24	123
521	21.35	548	22.36	102.591	102.365	102.59	102.37	-27
531	22.94	440	23.89	91.4313	102.071	91.43	102.07	91
534	18.2	534	17.78	100	98.8462	100	98.85	0
537	32.2	543	33.42	100.559	101.894	100.56	101.89	-6
539	29.17	520	30.5	98.2375	102.28	98.24	102.28	19
539	24.12	537	25.06	99.8145	101.949	99.81	101.95	2
539	33.45	465	35.29	93.1354	102.75	93.14	102.75	74
549	22.97	532	23.53	98.4517	101.219	98.45	101.22	17
552	26.65	505	25.84	95.7428	98.4803	95.74	98.48	47
554	33.19	519	34.69	96.8412	102.26	96.84	102.26	35
556	25.82	522	26.96	96.9424	102.208	96.94	102.21	34
566	36.02	483	34.17	92.6678	97.432	92.67	97.43	83
567	36.84	509	36.6	94.8854	99.6743	94.89	99.67	58
570	21.78	552	21.68	98.4211	99.7704	98.42	99.77	18
574	28.51	510	30.01	94.4251	102.631	94.43	102.63	64
586	27.79	483	28.25	91.2116	100.828	91.21	100.83	103
594	32.24	551	31.35	96.3805	98.6197	96.38	98.62	43
614	32.43	499	30.2	90.6352	96.5618	90.64	96.56	115
624	40.52	499	39.15	89.984	98.3095	89.98	98.31	125
628	27.05	641	27.69	101.035	101.183	101.04	101.18	-13
638	29.15	556	27.69	93.5737	97.4957	93.57	97.5	82
639	23.96	551	24.57	93.1142	101.273	93.11	101.27	88
654	23.44	576	24.5	94.0367	102.261	94.04	102.26	78
662	34.18	622	35.92	96.9789	102.545	96.98	102.55	40
667	36.31	559	37.35	91.904	101.432	91.9	101.43	108
677	25.69	682	25.6	100.369	99.8248	100.37	99.82	-5
683	31.92	589	34.49	93.1186	104.026	93.12	104.03	94
688	30.64	620	30.71	95.0581	100.114	95.06	100.11	68
693	42.84	611	43.31	94.0837	100.549	94.08	100.55	82
700	32.14	693	32.32	99.5	100.28	99.5	100.28	7
702	39.71	638	41.81	95.4416	102.644	95.44	102.64	64
716	21.95	505	24.2	85.2654	105.125	85.27	105.13	211
724	26.81	612	26.55	92.2652	99.5151	92.27	99.52	112
734	29.54	659	28.95	94.891	99.0014	94.89	99	75
735	27.57	727	29.07	99.4558	102.72	99.46	102.72	8
739	29.73	687	30.13	96.4817	100.673	96.48	100.67	52
748	37.8	684	37.97	95.7219	100.225	95.72	100.22	64
751	20.95	728	21.11	98.4687	100.382	98.47	100.38	23
754	37.17	739	37.27	99.0053	100.135	99.01	100.13	15
754	34.93	696	35.3	96.1538	100.53	96.15	100.53	58
771	34.48	647	34.5	91.9585	100.029	91.96	100.03	124
802	29.13	733	31.84	95.6983	104.652	95.7	104.65	69
826	25.16	625	25.54	87.8329	100.755	87.83	100.76	201
837	34.57	801	35.04	97.8495	100.68	97.85	100.68	36
853	36.6	715	34.82	91.9109	97.5683	91.91	97.57	138
857	25.1	764	26.34	94.5741	102.47	94.57	102.47	93
874	44.41	792	46.7	95.3089	102.578	95.31	102.58	82
917	27.36	919	28.39	100.109	101.882	100.11	101.88	-2
963	24.92	762	24.51	89.5639	99.1774	89.56	99.18	201
1008	49.64	935	51.26	96.379	101.632	96.38	101.63	73
1084	29.34	860	28.71	89.6679	98.9264	89.67	98.93	224
1228	40.01	1144	38.89	96.5798	98.6003	96.58	98.6	84
2	0.57	2	0.31	64.2857	52.5493	70.16	73.76	-38
1228	50.24	1144	51.26	200	141.228	118.99	113.4	224
364.649	19.9255	324.127	19.8059	93.9673	98.3202	94.8341	99.4514	40.522

## Sheet: Table 1
Absolute CD4 count	ALL	CD4≤100	Total CD4 0-350	Total CD4 0-500	CD4 >500
Number (% of total samples tested)	205	47 (22.9%)	97 (47.3%)	149 (72.6%)	56 (27.3%)
Mean (Range)	365 (2-1228)	47 (2-99)	144 (2-348)	244 (2-497)	685.6 (504-1228)
%Similarity (not corrected)	93.7±9.86	93.1±19.01	93.25±13.65	93.45±11.31	95.34±3.7
%Similarity %CV (not corrected)	10.5	20.42	14.64	12.1	3.95
%Similarity (corrected)	94.83±5.39	96.67±7.37	95.08±6.51	94.64±5.8	NA
%Similarity %CV (corrected)	5.69	7.61	6.85	6.22	NA
Bland-Altman Bias	-40.5±44.0	-7.32±10.9	-18.98±22.3	-30.93±33.5	-66.04±57.4
Bland Altman Bias (95%LOA)	-126.8 to 45.8	-28.7 to 14.06	-62.58 to 24.62	-96.58 to 34071	-178 to 45.96
CD4% of Lymphocytes	ALL	CD4≤100	Total CD4 ≤350	Total CD4 ≤500	CD4 >500
Mean (Range)	19.93 (0.67-50.24)	5.95 (0.67-14.38)	11.67 (0.57-35.32)	16.23 (0.67-50.24)	29.7 (14.7-49.6)
%Similarity (not corrected)	98.32±8.13	93.36±14.93	96.33±11.21	97.4±9.32	100.8±1.88
%Similarity %CV (not corrected)	8.27	15.99	11.63	9.57	1.87
%Similarity (corrected)	99.45±4.03	98.29±5.71	98.72±5.11	98.9±4.49	NA
%Similarity %CV (corrected)	4.06	5.81	5.19	4.54	NA
Bland-Altman Bias	-0.12±1.45	-0.74±1.72	0.42±1.49	-0.32±1.51	0.42±1.14
Bland Altman Bias (95%LOA)	-2.96 to 2.72	-4.12 to 2.63	-3.34 to 2.49	-3.27 to 2.63	-1.81 to 2.65

## Sheet: Table 2
	Normal ImmunotrolTM		Low ImmunotrolTM
	CD4#	CD4%	CD4#	CD4%
Number of values	12	12	12	12
Target value (package insert)	569±91	41.1±3.7	136±33	15.3±3.3
Target Range	478-660	37.4-44.8	103-169	12.0-18.6
Tested Range	550-620	39.9-41.5	122-157	15.0-17.1
Median±Standard Deviation	573.7±24.63	41.47±0.99	139.4±10.62	15.79±0.60
95% Confidence Interval of Mean	558-589.3	40.84-42.11	132.7-146.2	15.41-16.17
%Coefficient of variation	4.29	2.41	7.62	3.82

## Sheet: Reproducibility Immunotrol
Immunotrol Normal						Immunotrol Low
SAMPLE	CD4#	CD4%	Target CD4#	Target CD4%		SAMPLE	CD4#	CD4%	Target CD4#	Target CD4%
1	619	42.51	569	41		1	124	14.4	136	15.3
2	534	40.81	569	41		2	139	16.88	136	15.3
3	549	40.91	569	41		3	130	15.73	136	15.3
4	584	41.23	569	41		4	130	16.47	136	15.3
5	600	42.32	569	41		5	133	15.8	136	15.3
6	614	41.4	569	41		6	132	16.03	136	15.3
7	579	41.65	569	41		7	133	16.14	136	15.3
8	540	41.41	569	41		8	136	16.22	136	15.3
9	549	42.78	569	41		9	138	16.3	136	15.3
10	568	41.83	569	41		10	121	15.68	136	15.3
Immunotrol Normal 2nd lot number						Immunotrol Low 2nd lot number
SAMPLE	CD4#	CD4%	Target CD4#	Target CD4%		SAMPLE	CD4#	CD4%	Target CD4#	Target CD4%
1	531	49.09	550	50		1	103	15.42	114	16
2	518	49.75	550	50		2	114	16.21	114	16
3	484	50.19	550	50		3	113	18.58	114	16
4	546	49.86	550	50		4	101	14.93	114	16
5	548	49.15	550	50		5	102	16.43	114	16
6	554	50.96	550	50		6	109	15.47	114	16
7	499	49.11	550	50		7	91	14.96	114	16
8	560	49.13	550	50		8	108	15.9	114	16
9	540	49.47	550	50		9	108	16.15	114	16
10	525	48.36	550	50		10	114	17.27	114	16
Figure 3

## Sheet: Reproducibility Patients
Patients with high CD4 (>500cells/µl)										Figure 3
SAMPLE	P1 CD4#	P1 CD4%		P2 CD4#	P2 CD4%		P3 CD4#	P3 CD4%
1	736	36.23		1003	39.4		649	37.63
2	789	36.44		923	38.05		660	37.46
3	750	36.46		920	37.68		648	36.13
4	749	35.26		878	37.99		654	36.8
5	779	37.35		914	37.69		681	37.42
6	764	36.72		922	37.52		669	36.29
7	747	35.3		918	37.71		703	37.68
8	751	36.42		914	38.93		671	37.36
9	726	36.2		885	38.73		645	36.62
10	734	36.86		924	37.94		661	36.57
Patients with medium CD4 (300-500cells/µl)
SAMPLE	P1 CD4#	P1 CD4%		P2 CD4#	P2 CD4%		P3 CD4#	P3 CD4%
1	325	25.59		386	38.88		439	28.13
2	325	25.758		340	36.71		433	28.28
3	305	25.61		354	37.66		427	28.13
4	330	24.22		363	37.5		415	27.33
5	316	24.7		358	37.42		386	28.21
6	316	25.56		355	35.66		401	27.2
7	324	26.7		342	36.67		359	25.15
8	320	25.8		361	36.26		395	27.65
9	291	24.14		359	37.67		401	27.25
10	310	24.64		365	37.92		420	27.88
Patients with medium CD4 (<100cells/µl)
SAMPLE	P1 CD4#	P1 CD4%		P2 CD4#	P2 CD4%		P3 CD4#	P3 CD4%
1	31	13.17		20	0.64		45	5.26
2	20	9.12		20	0.65		47	5.63
3	28	12.36		22	0.73		43	5.03
4	31	12.68		23	0.72		42	5.08
5	27	11.01		18	0.58		51	5.7
6	29	12.07		22	0.76		49	5.19
7	30	13.77		21	0.69		47	5.36
8	26	11.64		19	0.64		45	5.24
9	29	12.62		25	0.84		46	5.28
10	27	12.5		26	0.79		50	5.62

## Sheet: EQA data
	#CD4							%CD4 of Lymphs
Laboratory number	AFEQAS Trim Pool Mean	Validation CD4	Difference CD4	% Sim CD4	SD	SDI		AFEQAS Trim Pool Mean	Validation CD4	Difference CD4	% Sim CD4	SD	SDI
Sample 1	550.74	536	14.74	98.6618	67.3	0.780981		41.19	44.86	-3.67	104.455	4.89	1.75051
Sample 2	600.59	642	-41.41	103.447	63.19	1.65533		46.73	49.84	-3.11	103.328	3.38	1.92012
Sample 3	624.28	651	-26.72	102.14	60.76	1.43976		45.03	47.11	-2.08	102.31	4.23	1.49173
Sample 4	587.05	614	-26.95	102.295	69.16	1.38968		45.97	49.26	-3.29	103.578	3.8	1.86579
Sample 5	550.51	537	13.51	98.773	63.95	0.788741		47.54	49.85	-2.31	102.43	2.91	1.79381
Sample 6	125.23	114	11.23	95.5163	19.53	0.424987		17.92	18.17	-0.25	100.698	2.24	1.11161
Sample 7	119.78	103	16.78	92.9955	19.98	0.16016		16.19	15.75	0.44	98.6411	0.96	0.541667
Sample 8	130.08	122	8.08	96.8942	19.39	0.58329		20.65	21.65	-1	102.421	1.69	1.59172
Sample 9	136.14	129	7.14	97.3777	20.34	0.648968		19.86	20.04	-0.18	100.453	1.9	1.09474
Sample 10	139.54	138	1.54	99.4482	19.17	0.919666		17.93	18.78	-0.85	102.37	1.61	1.52795
Sample 11	550.74	565	-14.26	101.295	67.3	1.21189		41.19	44.31	-3.12	103.787	4.89	1.63804
Sample 12	600.59	590	10.59	99.1184	63.19	0.83241		46.73	48.39	-1.66	101.776	3.38	1.49112
Sample 13	624.28	623	1.28	99.8975	60.76	0.978934		45.03	48.04	-3.01	103.342	4.23	1.71158
Sample 14	587.05	585	2.05	99.8254	69.16	0.970359		45.97	48.47	-2.5	102.719	3.8	1.65789
Sample 15	550.51	510	40.51	96.3207	63.95	0.366536		47.54	50.4	-2.86	103.008	2.91	1.98282
Sample 16	125.23	131	-5.77	102.304	19.53	1.29544		17.92	19.41	-1.49	104.157	2.24	1.66518
Sample 17	119.78	114	5.78	97.5872	19.98	0.710711		16.19	16.42	-0.23	100.71	0.96	1.23958
Sample 18	130.08	135	-4.92	101.891	19.39	1.25374		20.65	21.99	-1.34	103.245	1.69	1.7929
Sample 19	136.14	137	-0.86	100.316	20.34	1.04228		19.86	20.99	-1.13	102.845	1.9	1.59474
Sample 20	139.54	137	2.54	99.0899	19.17	0.867501		17.93	17.51	0.42	98.8288	1.61	0.73913
