# Supplementary material for: Performance verification of the new fully automated Aquios flow cytometer PanLeucogate (PLG) platform for CD4-T-lymphocyte enumeration in South Africa
Source: PLoS One. 2017 Nov 3;12(11):e0187456. doi: 10.1371/journal.pone.0187456 (PMC5669480; doi:10.1371/journal.pone.0187456)
Supplement: S2 Table — Summary of raw data used for workflow analysis and comparison for the purpose of this paper. (XLSX) [file pone.0187456.s003.xlsx]

## Sheet: Direct Comparison 2
MPL CD4#	MPL CD4%	AQUIOS CD4	AQUIOS CD4%	%Sim CD4#	%Sim CD4%			MPL CD4#	MPL CD4%	Aquios CD4#	Aquios CD4%
1	0.28	1	0.23	100	91.07		Number of values	1885	1885	1885	1885
1	0.49	1	0.35	100	85.71		Minimum	1	0.12	1	0
1	0.44	1	0.19	100	71.59		25% Percentile	177	12.39	153	12.12
1	0.14	2	0.48	150	221.43		Median	351	20.24	305	20.19
1	0.45	2	0.88	150	147.78		75% Percentile	553.5	28.08	486.5	28.14
1	0.2	3	0.36	200	140		Maximum	3469	54.75	4223	58.79
2	0.29	1	0.26	75	94.83		Mean	397	20.66	349.4	20.52
2	1.56	1	0.6	75	69.23
2	0.92	1	0.1	75	55.43			#CD4	CD4%	No correction factor for %Sim
2	0.76	1	0.08	75	55.26		Number of values	1885	1885
2	0.51	2	0.64	100	112.75		Minimum	53.85	50
2	0.71	2	0.72	100	100.7		25% Percentile	88.54	97.1
2	0.23	3	0.28	125	110.87		Median	92.95	99.65
3	0.9	1	0.62	66.67	84.44		75% Percentile	98.46	102.1
3	0.16	1	0.07	66.67	71.88		Maximum	250	221.4
3	1.18	1	0.16	66.67	56.78		Mean	94.51	99.41
3	0.44	2	0.49	83.33	105.68		Std. Deviation	11.53	8.353
3	0.8	3	0.48	100	80		Std. Error of Mean	0.2655	0.1924
3	0.34	12	0.85	250	175		Lower 95% CI of mean	93.98	99.04
4	1.12	1	0.13	62.5	55.8		Upper 95% CI of mean	95.03	99.79
4	0.12	2	0.27	75	162.5		Coefficient of variation	12.20%	8.40%
4	0.52	3	0.44	87.5	92.31
5	1.68	1	0.17	60	55.06			#CD4	CD4%	%Sim Corrected for CD4<50cells/µl
5	1.52	3	0.84	80	77.63		Number of values	1887	1887
5	0.56	4	0.21	90	68.75		Minimum	51.64	60.76
5	1.18	8	1.12	130	97.46		25% Percentile	89.25	97.63
5	0.84	9	0.6	140	85.71		Median	93.62	100
6	1.08	3	0.57	75	76.39		75% Percentile	100	101.9
6	1.95	3	0.99	75	75.38		Maximum	153.1	213.1
7	2.28	2	0.38	64.29	58.33		Mean	94.92	99.73
7	1.08	3	0.53	71.43	74.54		Std. Deviation	8.99	5.646
7	1.6	3	0.73	71.43	72.81		Std. Error of Mean	0.2069	0.13
7	1.08	5	0.72	85.71	83.33		Lower 95% CI of mean	94.51	99.48
7	0.84	6	0.67	92.86	89.88		Upper 95% CI of mean	95.32	99.99
7	0.96	10	1.52	121.43	129.17		Coefficient of variation	9.47%	5.66%
8	0.99	2	0.41	62.5	70.71
8	1.47	2	0.33	62.5	61.22
8	1.48	3	1.14	68.75	88.51		CD4 count	Reference (n)	Aquios (n)	Missclassification (n)	Missclassification (n) (% of ref)
8	0.6	7	0.74	93.75	111.67		0-99	47	46	1	2.12766
8	1.56	9	1.38	106.25	94.23		100-349	50	46	4	8
8	3.95	11	8.03	118.75	151.65		350-499	52	40	12	23.0769
10	0.84	3	0.6	65	85.71		>500	56	50	6	10.7143
10	2.52	8	1.99	90	89.48		TOTAL (all samples)	205	182	23	10.9797
10	1.86	12	1.96	110	102.69		Overall <350	219	205	14	6.39269
12	2.74	8	2.47	83.33	95.07		Overall <500	212	205	7	3.30189
12	2.51	10	2.17	91.67	93.23
13	6.98	1	0	53.85	50
13	0.72	5	0.28	69.23	69.44
13	1.75	7	1.44	76.92	91.14
13	1.56	8	1.51	80.77	98.4
13	1.72	8	1.55	80.77	95.06
13	1.8	15	2.91	107.69	130.83
14	4.88	15	5.24	103.57	103.69
14	1.23	21	1.27	125	101.63
15	1.48	12	1.27	90	92.91
15	2.24	12	1.72	90	88.39
15	5.53	16	8.12	103.33	123.42
16	5.22	7	4.6	71.88	94.06
16	2.04	14	1.39	93.75	84.07
18	2.42	8	1.78	72.22	86.78
19	1.84	9	1.08	73.68	79.35
19	3.63	9	1.96	73.68	77
19	3.15	18	3.59	97.37	106.98
19	2.06	27	1.38	121.05	83.5
20	1.52	7	0.77	67.5	75.33
20	1.23	8	0.57	70	73.17
20	3.69	11	3.7	77.5	100.14
20	2.2	13	1.61	82.5	86.59
20	4.16	15	3.82	87.5	95.91
20	4.55	27	4.97	117.5	104.62
21	4.18	17	4	90.48	97.85
21	3.04	19	3.22	95.24	102.96
21	1.07	20	1.32	97.62	111.68
22	3.77	12	3.6	77.27	97.75
22	11.03	21	13.41	97.73	110.79
22	5.34	22	3.45	100	82.3
23	1.1	13	1.01	78.26	95.91
24	1.87	20	1.75	91.67	96.79
24	4.8	25	5.92	102.08	111.67
24	2.79	31	2.96	114.58	103.05
25	1.76	12	1.27	74	86.08
25	2.6	27	3.03	104	108.27
26	11.1	17	10.6	82.69	97.75
26	4.45	19	4.1	86.54	96.07
27	1.75	12	1.05	72.22	80
28	4.24	11	2.19	69.64	75.83
28	3.07	25	3.05	94.64	99.67
28	3.35	26	3.35	96.43	100
28	3.42	30	3.61	103.57	102.78
29	3.16	23	3.67	89.66	108.07
29	6.08	27	6	96.55	99.34
29	3.99	29	4.1	100	101.38
30	2.36	23	1.57	88.33	83.26
30	1.87	25	1.84	91.67	99.2
30	5.78	31	7.84	101.67	117.82
30	6.81	38	6.94	113.33	100.95
31	3.35	12	2.78	69.35	91.49
31	8.24	19	9.32	80.65	106.55
31	4.99	19	3.65	80.65	86.57
31	4.64	28	4.94	95.16	103.23
32	4.48	38	4.78	109.38	103.35
32	7.48	45	6.19	120.31	91.38
33	2.87	29	3.79	93.94	116.03
33	1.93	29	1.36	93.94	85.23
34	3.08	15	1.55	72.06	75.16
34	7.22	39	9.94	107.35	118.84
34	8.01	39	10.42	107.35	115.04
34	3.75	69	6.03	151.47	130.4
35	10.16	20	8.07	78.57	89.71
36	2.96	33	2.85	95.83	98.14
37	3.19	16	1.78	71.62	77.9
37	5.59	28	4.63	87.84	91.41
38	11.22	27	9.02	85.53	90.2
38	3.99	30	3.88	89.47	98.62
39	3.47	30	2.55	88.46	86.74
39	7.09	32	6.09	91.03	92.95
39	4.5	43	5.15	105.13	107.22
40	5.66	21	1.14	76.25	60.07
40	5.15	37	4.79	96.25	96.5
42	4.69	25	4.33	79.76	96.16
42	4.85	39	4.67	96.43	98.14
42	19.38	62	18.21	123.81	96.98
43	3.26	39	2.9	95.35	94.48
43	10.28	138	8.3	210.47	90.37
44	4.7	113	7.2	178.41	126.6
45	3.48	34	3.37	87.78	98.42
45	3.95	63	5.29	120	116.96
46	3.28	33	2.75	85.87	91.92
46	7.71	36	8.09	89.13	102.46
46	7.15	39	7	92.39	98.95
47	3.04	24	1.86	75.53	80.59
48	3.69	31	3.92	82.29	103.12
48	4.15	35	3.41	86.46	91.08
49	13.12	26	9.79	76.53	87.31
49	5.07	29	4.4	79.59	93.39
49	7.11	35	5.39	85.71	87.9
49	4.7	49	5.02	100	103.4
49	6.63	52	7.27	103.06	104.83
50	3.7	27	2.49	77	83.65
50	3.28	28	2.28	78	84.76
50	5.39	36	4.49	86	91.65
51	3.51	38	2.8	87.25	89.89
51	6.79	43	7.66	92.16	106.41
52	8.47	59	8.89	106.73	102.48
53	6.31	30	4.14	78.3	82.81
54	7.51	34	5.51	81.48	86.68
54	5.63	44	4.94	90.74	93.87
55	5.38	38	5.26	84.55	98.88
55	28.56	61	21.32	105.45	87.32
55	6.23	63	6.09	107.27	98.88
55	8.23	63	7.55	107.27	95.87
55	6.2	66	6.24	110	100.32
55	6.52	87	10.2	129.09	128.22
56	3.72	42	3.51	87.5	97.18
56	14.84	46	18.29	91.07	111.62
56	12.91	46	7.26	91.07	78.12
57	4.9	34	3.73	79.82	88.06
57	7.35	42	7.28	86.84	99.52
57	5.04	42	4.7	86.84	96.63
57	2.37	43	2.46	87.72	101.9
57	7.08	45	7.08	89.47	100
57	10.16	51	10.51	94.74	101.72
58	6.55	36	5.32	81.03	90.61
58	5.64	47	6.33	90.52	106.12
58	5.08	69	5.21	109.48	101.28
59	2.58	37	2.4	81.36	96.51
59	3.86	48	3.2	90.68	91.45
59	3.82	59	3.02	100	89.53
59	2.73	80	3.38	117.8	111.9
60	5.04	47	5.64	89.17	105.95
60	6.5	47	6.99	89.17	103.77
61	3.6	46	3.09	87.7	92.92
61	5.56	49	5.92	90.16	103.24
61	16.01	51	17.26	91.8	103.9
61	5.76	69	6.27	106.56	104.43
61	11.26	75	12.28	111.48	104.53
62	4.9	51	5.23	91.13	103.37
62	18.36	59	19.04	97.58	101.85
62	6.99	61	8.39	99.19	110.01
62	9.7	87	7.23	120.16	87.27
62	4.95	97	5.96	128.23	110.2
63	5.01	52	5.76	91.27	107.49
63	7.03	54	6.21	92.86	94.17
63	5.11	65	5.54	101.59	104.21
63	5.55	81	10.75	114.29	146.85
64	4.85	53	4.77	91.41	99.18
64	3.71	58	4.64	95.31	112.53
64	19.14	102	12.18	129.69	81.82
65	4.38	47	4.16	86.15	97.49
65	5.7	59	7.33	95.38	114.3
65	4.08	66	3.62	100.77	94.36
66	5.87	43	5.61	82.58	97.79
67	7.04	105	9.82	128.36	119.74
67	11.79	112	15.34	133.58	115.06
68	3.29	36	2.24	76.47	84.04
68	11.3	50	11.28	86.76	99.91
68	9.99	58	10.66	92.65	103.35
70	8.51	38	5.07	77.14	79.79
70	3.99	41	4.44	79.29	105.64
70	7.89	80	8.07	107.14	101.14
71	9.74	44	6.52	80.99	83.47
71	5.68	46	4.41	82.39	88.82
72	4.06	32	2.54	72.22	81.28
72	14.88	52	14.95	86.11	100.24
72	6.41	76	6.94	102.78	104.13
73	12.47	67	12.68	95.89	100.84
74	6.75	61	4.83	91.22	85.78
74	11.1	72	13.18	98.65	109.37
75	8.91	61	6.59	90.67	86.98
75	15.45	64	14.24	92.67	96.08
75	8.67	85	8.2	106.67	97.29
76	4.2	47	2.79	80.92	83.21
76	8.76	54	8.86	85.53	100.57
76	6.52	73	7.6	98.03	108.28
77	11.5	67	11.06	93.51	98.09
77	8.23	77	9.4	100	107.11
78	5.28	49	3.74	81.41	85.42
78	8.33	69	7.81	94.23	96.88
78	14	97	16.89	112.18	110.32
79	4.24	70	4.56	94.3	103.77
79	1.6	107	5.22	117.72	213.13
79	8.59	119	10.06	125.32	108.56
80	13.05	58	17.86	86.25	118.43
80	6.57	61	7.36	88.13	106.01
80	22	73	22.16	95.63	100.36
81	7.89	68	7	91.98	94.36
81	15.47	73	15.3	95.06	99.45
81	13.89	88	13.18	104.32	97.44
82	9.35	64	8.51	89.02	95.51
82	11.75	160	13.44	147.56	107.19
83	8.99	72	9.09	93.37	100.56
83	8.78	92	10.64	105.42	110.59
84	4.86	65	5.33	88.69	104.84
84	6.74	69	7.13	91.07	102.89
85	14.84	132	14.79	127.65	99.83
86	14.52	62	15.21	86.05	102.38
86	8.77	75	7.84	93.6	94.7
86	14.26	84	17.46	98.84	111.22
86	8.44	97	7.75	106.4	95.91
86	14.72	109	13.15	113.37	94.67
87	11.66	75	12.73	93.1	104.59
87	4.89	75	4.82	93.1	99.28
88	3.65	65	3.24	86.93	94.38
88	4.19	76	3.9	93.18	96.54
88	11.58	95	9.79	103.98	92.27
89	13.09	82	11.9	96.07	95.45
89	9.47	88	8.69	99.44	95.88
90	18.16	75	18.37	91.67	100.58
90	8.15	88	8.48	98.89	102.02
90	6.95	104	7.94	107.78	107.12
90	11.52	110	9.56	111.11	91.49
91	8.32	63	8.41	84.62	100.54
91	8.37	63	7.96	84.62	97.55
91	10.07	69	10.66	87.91	102.93
91	12.57	78	12.77	92.86	100.8
91	2.79	80	3.43	93.96	111.47
92	6.99	78	6.76	92.39	98.35
93	17.51	49	10.91	76.34	81.15
93	9.87	76	10.02	90.86	100.76
94	3.24	82	3.24	93.62	100
95	13.93	70	14.73	86.84	102.87
95	6.08	95	7.21	100	109.29
95	7.84	149	12.63	128.42	130.55
96	6.24	102	6.71	103.13	103.77
96	13.94	108	16.09	106.25	107.71
96	7.58	137	8.03	121.35	102.97
97	7.17	80	7.27	91.24	100.7
97	11.3	86	12.21	94.33	104.03
97	13.8	127	14.71	115.46	103.3
98	5.8	91	6.16	96.43	103.1
98	13.3	93	10.98	97.45	91.28
98	9.05	97	8.51	99.49	97.02
98	11.1	109	9.66	105.61	93.51
98	13.28	139	12.39	120.92	96.65
98	25.98	150	21.84	126.53	92.03
99	10.86	80	9.55	90.4	93.97
99	6.66	86	5.5	93.43	91.29
99	8.03	102	9.11	101.52	106.72
99	8.21	125	10.68	113.13	115.04
100	6.71	56	4.64	78	84.58
100	4.38	63	3.81	81.5	93.49
100	12.76	98	13.8	99	104.08
100	5.9	140	6.81	120	107.71
101	15.3	96	14.59	97.52	97.68
103	6.65	64	4.94	81.07	87.14
103	6.34	72	6.24	84.95	99.21
103	8.44	124	10.56	110.19	112.56
104	5.7	88	5.82	92.31	101.05
104	13.35	124	13.37	109.62	100.07
105	23.95	128	22.79	110.95	97.58
106	7.18	107	7.86	100.47	104.74
106	9.92	125	9.86	108.96	99.7
107	13.39	108	16.18	100.47	110.42
107	6.07	113	6.09	102.8	100.16
107	18.97	146	17.12	118.22	95.12
109	15.66	84	14.33	88.53	95.75
110	8.1	108	9.69	99.09	109.81
110	4.76	109	5.74	99.55	110.29
111	13.21	80	14.07	86.04	103.26
111	38.27	84	41.84	87.84	104.66
111	14.31	84	14.23	87.84	99.72
112	8.3	63	4.68	78.13	78.19
112	14.48	102	15.07	95.54	102.04
113	16.79	97	15.82	92.92	97.11
113	14.22	103	8.58	95.58	80.17
113	5.61	148	6.42	115.49	107.22
114	8.21	88	8.99	88.6	104.75
114	7.89	115	9.1	100.44	107.67
114	6.81	117	7.98	101.32	108.59
115	12.23	98	13.34	92.61	104.54
116	8.5	74	6.1	81.9	85.88
116	6.55	77	8.87	83.19	117.71
116	4.56	90	4.22	88.79	96.27
116	6.28	98	4.59	92.24	86.54
117	15.88	88	15.77	87.61	99.65
117	8.33	89	7.37	88.03	94.24
118	9.1	78	6.86	83.05	87.69
118	13.76	82	12.31	84.75	94.73
118	11.85	93	10.88	89.41	95.91
118	10.96	105	9.54	94.49	93.52
119	13.97	90	13.99	87.82	100.07
119	7.8	153	7.66	114.29	99.1
120	9.62	96	8.97	90	96.62
120	11.64	107	12.65	94.58	104.34
120	12.96	110	11.2	95.83	93.21
122	13.57	75	10.89	80.74	90.13
122	6.79	83	6.39	84.02	97.05
122	11.39	95	9.35	88.93	91.04
123	11.27	97	10.68	89.43	97.38
123	3.62	105	4.45	92.68	111.46
123	28.98	121	29.24	99.19	100.45
124	13.34	142	18.16	107.26	118.07
125	7.66	115	7.1	96	96.34
125	12.42	125	11.42	100	95.97
125	6.03	133	6.82	103.2	106.55
125	18.4	134	15.34	103.6	91.68
125	5.86	197	6.23	128.8	103.16
126	5.47	119	6.22	97.22	106.86
128	10.8	101	10.53	89.45	98.75
128	11.13	104	11.13	90.63	100
128	10.94	155	11.46	110.55	102.38
128	22.51	264	18.38	153.13	90.83
129	10.06	91	9.8	85.27	98.71
129	21.9	107	19.69	91.47	94.95
129	14.51	110	11.81	92.64	90.7
131	8.94	90	7.74	84.35	93.29
131	12.58	93	10.91	85.5	93.36
131	13.55	94	12.01	85.88	94.32
131	5.46	108	5.14	91.22	97.07
132	11.48	110	9.89	91.67	93.07
133	7.56	110	7.6	91.35	100.26
134	16.18	121	17.41	95.15	103.8
134	14.68	124	14.62	96.27	99.8
135	24.07	108	22.25	90	96.22
135	14.55	116	15.53	92.96	103.37
135	22.79	126	21.33	96.67	96.8
135	17.75	141	18.47	102.22	102.03
136	9.48	118	9.31	93.38	99.1
137	10.45	133	10.49	98.54	100.19
138	15.99	120	14.92	93.48	96.65
138	11.81	136	10.77	99.28	95.6
138	11.91	153	15.57	105.43	115.37
138	17.15	168	16.61	110.87	98.43
139	9.88	164	11.83	108.99	109.87
140	4.16	97	3.69	84.64	94.35
140	6.52	106	4.66	87.86	85.74
140	8.06	113	7.54	90.36	96.77
140	10.3	115	9.95	91.07	98.3
140	10.63	158	11	106.43	101.74
141	12.32	116	12.65	91.13	101.34
141	21.43	134	22.07	97.52	101.49
141	10.62	161	11.02	107.09	101.88
141	16.4	169	16.11	109.93	99.12
142	8.67	110	8.77	88.73	100.58
142	4.61	135	4.56	97.54	99.46
142	17.88	161	17.34	106.69	98.49
142	13.04	176	12.66	111.97	98.54
143	9.42	118	8.94	91.26	97.45
143	31.76	131	29.45	95.8	96.36
144	12.28	115	13.18	89.93	103.66
144	17.09	124	16.77	93.06	99.06
144	12.21	126	12.04	93.75	99.3
144	10	180	9.96	112.5	99.8
145	11.25	102	11.95	85.17	103.11
145	5.27	103	4.9	85.52	96.49
145	9.43	118	10.78	90.69	107.16
145	15.28	123	15.64	92.41	101.18
146	8.02	159	7.72	104.45	98.13
146	10.45	164	9.78	106.16	96.79
146	12.77	168	12.42	107.53	98.63
147	9.16	124	8.36	92.18	95.63
147	12.81	175	14.7	109.52	107.38
149	8.88	105	8.66	85.23	98.76
149	16.26	145	17.85	98.66	104.89
149	25.31	171	25.89	107.38	101.15
149	16.02	207	16.59	119.46	101.78
150	10.81	150	10.9	100	100.42
151	7.41	129	7.76	92.72	102.36
152	8.77	116	9.26	88.16	102.79
152	13.53	148	13.03	98.68	98.15
152	7.27	184	6.46	110.53	94.43
153	8.84	112	8.29	86.6	96.89
153	11.33	125	11.56	90.85	101.02
153	18.29	144	14.85	97.06	90.6
153	9.48	222	10.05	122.55	103.01
154	8.08	106	6.83	84.42	92.26
154	11.72	120	12.04	88.96	101.37
154	10.33	167	11.12	104.22	103.82
155	10.92	137	9.8	94.19	94.87
156	14.1	116	13.37	87.18	97.41
156	13.48	121	12.77	88.78	97.37
156	19.73	150	21.08	98.08	103.42
156	11.16	156	12.56	100	106.27
157	20.06	115	18.75	86.62	96.73
157	13.23	148	13.61	97.13	101.44
157	14.1	148	12.06	97.13	92.77
158	9.16	135	8.72	92.72	97.6
161	21.06	124	21.06	88.51	100
162	4.43	119	4.14	86.73	96.73
162	11.47	138	11.45	92.59	99.91
162	21.14	168	19.63	101.85	96.43
163	11.7	125	12.22	88.34	102.22
163	10.54	136	10.18	91.72	98.29
163	12.38	177	12.88	104.29	102.02
164	8.66	109	7.37	83.23	92.55
164	8.1	134	6.75	90.85	91.67
164	12.99	142	13.57	93.29	102.23
164	18.8	151	20.18	96.04	103.67
165	26	104	24.12	81.52	96.38
165	13.03	105	9.62	81.82	86.91
165	21.74	138	19.46	91.82	94.76
165	10.33	158	11.16	97.88	104.02
166	11.04	107	10.7	82.23	98.46
166	32.19	139	35.15	91.87	104.6
166	30.04	161	29.8	98.49	99.6
166	13.17	189	13.15	106.93	99.92
166	14.86	215	13.65	114.76	95.93
167	13.5	127	12.86	88.02	97.63
168	12.95	114	12.34	83.93	97.64
168	12.72	120	10.85	85.71	92.65
168	10.71	135	10.68	90.18	99.86
168	10.78	157	11.33	96.73	102.55
168	21.57	157	18	96.73	91.72
168	13.33	179	13.85	103.27	101.95
168	21.87	217	21.22	114.58	98.51
169	16.9	180	16.27	103.25	98.14
169	15.12	216	16.19	113.91	103.54
169	12.16	225	12.49	116.57	101.36
170	9.04	79	7.72	73.24	92.7
170	6.62	149	3.8	93.82	78.7
170	22.35	212	24.11	112.35	103.94
172	10.69	105	9.98	80.52	96.68
172	7.15	105	6.46	80.52	95.17
172	7.47	126	4.34	86.63	79.05
172	15.24	164	14.12	97.67	96.33
173	15.23	160	14.98	96.24	99.18
173	13.66	211	13.75	110.98	100.33
175	10.31	120	11.39	84.29	105.24
175	10.47	153	10.87	93.71	101.91
175	25.99	196	22.92	106	94.09
176	10.15	95	8.52	76.99	91.97
176	10.91	115	8.11	82.67	87.17
176	6.9	124	6.74	85.23	98.84
176	13.49	125	12.51	85.51	96.37
176	17.69	149	17.68	92.33	99.97
176	10.99	158	10.92	94.89	99.68
177	15.33	130	14.91	86.72	98.63
177	17.43	132	15.98	87.29	95.84
177	17.09	140	15.16	89.55	94.35
177	20.3	145	20.42	90.96	100.3
177	17	154	16.58	93.5	98.76
177	7.02	155	7.38	93.79	102.56
177	12.01	159	15.37	94.92	113.99
177	7.43	175	8.65	99.44	108.21
179	13.03	129	10.54	86.03	90.45
179	12.44	149	12.71	91.62	101.09
180	6.15	67	5.09	68.61	91.38
180	17.79	155	18.04	93.06	100.7
180	9.43	260	11.51	122.22	111.03
181	15.13	115	13.13	81.77	93.39
181	7.7	140	8.09	88.67	102.53
181	14.97	153	16.6	92.27	105.44
181	18.95	171	18.28	97.24	98.23
181	19.81	178	19.96	99.17	100.38
182	11.75	134	9.47	86.81	90.3
182	23.36	156	21.86	92.86	96.79
183	19.52	143	19.03	89.07	98.74
183	21	148	20.67	90.44	99.21
184	18.75	164	17.68	94.57	97.15
184	17.15	164	15.57	94.57	95.39
184	6.59	182	6.43	99.46	98.79
185	10.56	101	8.84	77.3	91.86
185	13.53	140	13.91	87.84	101.4
185	10.46	147	8.82	89.73	92.16
185	20.32	178	23.5	98.11	107.82
186	12.4	179	12.09	98.12	98.75
186	22.58	240	23.72	114.52	102.52
187	11.6	136	9.33	86.36	90.22
187	9.03	142	9.74	87.97	103.93
187	19.58	165	23.99	94.12	111.26
187	6.67	205	6.74	104.81	100.52
188	8.62	121	8.83	82.18	101.22
188	10.75	123	8.21	82.71	88.19
188	11.29	126	11.04	83.51	98.89
188	18.89	153	18.79	90.69	99.74
188	15.49	164	14.88	93.62	98.03
189	12	110	8.42	79.1	85.08
189	17.63	167	16.83	94.18	97.73
191	16.85	158	17.06	91.36	100.62
191	9.41	219	9.17	107.33	98.72
192	8	114	6.15	79.69	88.44
192	9.51	155	11.1	90.36	108.36
192	8.96	171	9.65	94.53	103.85
192	15.05	173	15.86	95.05	102.69
192	16.23	178	17.91	96.35	105.18
192	10.07	181	9.99	97.14	99.6
192	23.35	194	20.68	100.52	94.28
193	9.85	132	9.63	84.2	98.88
193	11.79	155	11.17	90.16	97.37
194	9.95	164	9.4	92.27	97.24
195	10.84	145	11.18	87.18	101.57
197	14.55	162	14.36	91.12	99.35
197	15.95	204	15.94	101.78	99.97
197	14.99	214	16.49	104.31	105
198	17.29	131	14.46	83.08	91.82
198	23.6	191	23.08	98.23	98.9
198	14.55	196	14.82	99.49	100.93
198	10.32	211	10.8	103.28	102.33
199	18.83	172	18.39	93.22	98.83
200	7.54	190	7.06	97.5	96.82
200	15.49	191	17.64	97.75	106.94
200	35.26	360	30.18	140	92.8
201	12.04	136	9.85	83.83	90.91
201	9.62	147	10.2	86.57	103.01
201	13.93	209	12.32	101.99	94.22
202	19.98	166	19.93	91.09	99.87
202	13.95	170	14.09	92.08	100.5
203	12.46	180	13.66	94.33	104.82
203	10.97	232	11.16	107.14	100.87
204	7.33	141	7.41	84.56	100.55
204	19.09	169	19.59	91.42	101.31
204	23.42	178	23.1	93.63	99.32
205	14.87	171	15.28	91.71	101.38
205	8.74	211	9.04	101.46	101.72
205	9.64	217	9.72	102.93	100.41
208	25.86	186	24.29	94.71	96.96
208	12.33	210	11.14	100.48	95.17
209	24.4	162	17.38	88.76	85.61
209	12.83	183	13.1	93.78	101.05
209	22.93	196	22.46	96.89	98.98
209	19.91	254	21.12	110.77	103.04
210	29.12	139	29.67	83.1	100.94
210	17.1	173	16.95	91.19	99.56
211	9.25	154	9.64	86.49	102.11
211	16.2	183	16.01	93.36	99.41
211	13.93	225	15.18	103.32	104.49
211	26.53	250	26.1	109.24	99.19
212	13.94	149	14.44	85.14	101.79
212	6.26	166	6.17	89.15	99.28
212	12.99	294	13.28	119.34	101.12
212	36.32	335	31.3	129.01	93.09
213	8.78	138	8.66	82.39	99.32
213	17.22	152	17.02	85.68	99.42
214	8.07	149	8.56	84.81	103.04
214	24.2	207	25.83	98.36	103.37
214	12.37	208	12.41	98.6	100.16
215	13.56	148	13.39	84.42	99.37
215	8.63	222	10.22	101.63	109.21
215	17.61	242	17.97	106.28	101.02
215	17.53	247	16	107.44	95.64
216	12.53	134	10.08	81.02	90.22
216	8.46	143	7.01	83.1	91.43
216	5.77	212	6.49	99.07	106.24
216	12.62	240	12.23	105.56	98.45
217	17.2	129	13.06	79.72	87.97
217	14.86	194	14.12	94.7	97.51
219	19.58	175	19.01	89.95	98.54
219	15.87	186	17.17	92.47	104.1
219	11.18	283	12.14	114.61	104.29
220	11.4	138	10.98	81.36	98.16
221	18.03	173	14.07	89.14	89.02
221	19.23	182	20.46	91.18	103.2
221	17.57	187	18.81	92.31	103.53
221	12.8	197	12.6	94.57	99.22
221	19.1	335	18.78	125.79	99.16
221	22.31	350	26.87	129.19	110.22
223	32.83	187	30.53	91.93	96.5
223	10.64	200	11.95	94.84	106.16
225	13.72	142	12.98	81.56	97.3
225	15.05	159	14.84	85.33	99.3
225	6.58	177	6.09	89.33	96.28
225	13.97	180	13.09	90	96.85
225	14.91	208	14.36	96.22	98.16
226	17.27	178	18	89.38	102.11
226	15.8	211	16.74	96.68	102.97
227	13.27	142	12.33	81.28	96.46
227	10.84	179	10.34	89.43	97.69
227	15.31	207	17.27	95.59	106.4
228	6.19	219	6.14	98.03	99.6
228	25.72	221	27.44	98.46	103.34
229	10.96	181	10.17	89.52	96.4
229	12.39	193	12.4	92.14	100.04
229	18.23	197	16.86	93.01	96.24
229	24.58	205	20.95	94.76	92.62
230	8.59	148	9.65	82.17	106.17
230	26.57	214	27.1	96.52	101
231	14.36	252	15.3	104.55	103.27
231	16.8	355	17.87	126.84	103.18
232	12.43	140	11.04	80.17	94.41
232	9.13	159	8.46	84.27	96.33
232	27.24	235	26.66	100.65	98.94
233	2.99	171	2.99	86.7	100
233	10.87	182	12.02	89.06	105.29
233	16.51	256	15.58	104.94	97.18
234	14.04	176	12.66	87.61	95.09
234	10.9	192	12.37	91.03	106.74
234	18.29	193	18.88	91.24	101.61
234	10.38	194	12.04	91.45	108
234	24.34	238	24.95	100.85	101.25
235	23.98	208	23.89	94.26	99.81
235	20.91	254	19.63	104.04	96.94
235	16.2	261	15.65	105.53	98.3
236	14.26	193	15.38	90.89	103.93
236	12.62	217	12.12	95.97	98.02
236	19.28	236	18.12	100	96.99
236	20.06	295	19.25	112.5	97.98
237	11.54	166	10.77	85.02	96.66
237	29.75	209	25.92	94.09	93.56
237	20.44	218	25.87	95.99	113.28
237	10.9	235	9.81	99.58	95
238	12.04	176	10.91	86.97	95.31
238	18.12	177	17.9	87.18	99.39
238	14.92	202	13.8	92.44	96.25
238	26.22	263	24.31	105.25	96.36
239	24.39	285	23.33	109.62	97.83
240	11.83	172	11.34	85.83	97.93
240	19.01	198	19.17	91.25	100.42
240	12.22	202	13.45	92.08	105.03
240	16.4	208	14.54	93.33	94.33
240	23.9	227	23.58	97.29	99.33
240	18.64	237	18.31	99.38	99.11
241	15.38	240	22.57	99.79	123.37
241	24.82	309	25.31	114.11	100.99
242	21.91	187	25.23	88.64	107.58
242	28.58	204	27.12	92.15	97.45
242	21.35	227	22.74	96.9	103.26
242	27.67	232	28.46	97.93	101.43
242	19.45	236	19.48	98.76	100.08
242	19.26	282	16.7	108.26	93.35
243	13.4	233	14.71	97.94	104.89
244	13.51	204	13.85	91.8	101.26
245	18.44	151	15.21	80.82	91.24
245	11.97	184	13.07	87.55	104.59
245	10.11	224	10.09	95.71	99.9
245	10.09	230	11.43	96.94	106.64
246	12.94	199	12.68	90.45	99
246	16.98	241	16.59	98.98	98.85
246	22.2	243	22.16	99.39	99.91
247	8.96	167	7.84	83.81	93.75
247	9.35	173	8.86	85.02	97.38
247	12.02	188	11.19	88.06	96.55
247	14.42	254	14.86	101.42	101.53
248	46.96	177	48.76	85.69	101.92
248	19.52	205	20.96	91.33	103.69
248	10.67	341	9.99	118.75	96.81
249	12.54	168	10.12	83.73	90.35
250	14.88	182	12.42	86.4	91.73
250	8.76	190	6.77	88	88.64
250	11.97	218	12.84	93.6	103.63
250	17.23	236	19.98	97.2	107.98
250	17.13	241	17.62	98.2	101.43
251	11.8	168	10.75	83.47	95.55
251	33.25	321	32.07	113.94	98.23
252	16.19	228	16.23	95.24	100.12
253	12.53	189	12.23	87.35	98.8
253	19.67	200	19.7	89.53	100.08
253	22.94	224	21.82	94.27	97.56
253	16.85	227	16.37	94.86	98.58
253	21.74	278	20.54	104.94	97.24
254	28.87	182	25.39	85.83	93.97
254	23.9	220	23.3	93.31	98.74
254	17.71	223	15.55	93.9	93.9
254	17.34	228	17.16	94.88	99.48
254	10.28	291	9.88	107.28	98.05
255	11.61	253	11.07	99.61	97.67
256	14.07	228	15.13	94.53	103.77
256	14.74	238	16.63	96.48	106.41
256	26.65	240	28.45	96.88	103.38
256	24.24	277	23.21	104.1	97.88
257	7.78	214	8.81	91.63	106.62
257	24.33	282	24.25	104.86	99.84
258	6.41	211	6.79	90.89	102.96
259	24.45	212	25.74	90.93	102.64
259	17.29	225	17	93.44	99.16
259	18.05	244	15.95	97.1	94.18
259	11.42	254	11.25	99.03	99.26
259	26.08	348	27.54	117.18	102.8
260	12.45	211	13.52	90.58	104.3
260	19.36	285	20.62	104.81	103.25
260	16.07	289	13.56	105.58	92.19
261	16.97	193	18.32	86.97	103.98
261	21.4	207	21.53	89.66	100.3
261	26.96	207	25.83	89.66	97.9
261	22.64	243	22.99	96.55	100.77
262	15.85	192	15.55	86.64	99.05
262	18.93	193	19.34	86.83	101.08
262	20.26	201	21.01	88.36	101.85
262	18.62	202	17.83	88.55	97.88
263	19.27	187	19.08	85.55	99.51
263	13.3	225	12.36	92.78	96.47
264	24.45	203	24.29	88.45	99.67
264	19.18	209	18.39	89.58	97.94
264	25.33	212	24.48	90.15	98.32
264	8.27	322	8.21	110.98	99.64
265	21.71	172	18.46	82.45	92.51
265	18.8	193	25.42	86.42	117.61
265	21.28	240	23.28	95.28	104.7
265	9.5	255	10.16	98.11	103.47
267	31.3	217	31.54	90.64	100.38
267	25.71	257	24.13	98.13	96.93
268	25.73	221	24.2	91.23	97.03
268	17.26	251	17.72	96.83	101.33
268	26.44	255	27.48	97.57	101.97
268	17.55	255	16.87	97.57	98.06
269	12.26	243	13.83	95.17	106.4
269	25.97	263	28.36	98.88	104.6
270	18.36	207	17.78	88.33	98.42
271	11.29	171	10.93	81.55	98.41
271	13.14	222	13.19	90.96	100.19
271	22.63	293	23.87	104.06	102.74
271	23.64	303	26.45	105.9	105.94
271	36.71	309	36.15	107.01	99.24
272	32.65	273	31.63	100.18	98.44
273	13.09	246	12.19	95.05	96.56
273	22.26	262	21.4	97.99	98.07
273	24.65	280	23.79	101.28	98.26
274	15.24	215	14.68	89.23	98.16
274	27.98	216	27.58	89.42	99.29
274	22.82	218	23.38	89.78	101.23
274	22.51	240	19.82	93.8	94.02
274	19.92	250	21.2	95.62	103.21
274	22.81	325	23.54	109.31	101.6
275	9.8	177	9.42	82.18	98.06
275	16.67	236	18.32	92.91	104.95
275	18.71	237	19.86	93.09	103.07
275	24.57	255	21.85	96.36	94.46
275	27.79	393	29.06	121.45	102.28
277	34.78	201	31.13	86.28	94.75
277	14	225	14.86	90.61	103.07
277	12.63	236	12.91	92.6	101.11
277	21.38	265	18.44	97.83	93.12
277	11.2	304	9.62	104.87	92.95
277	22.82	379	23.14	118.41	100.7
278	17.96	186	19.08	83.45	103.12
278	8.97	218	8.24	89.21	95.93
278	18.48	238	17.78	92.81	98.11
278	26.43	264	21.05	97.48	89.82
278	18.41	269	17.87	98.38	98.53
278	27.72	280	25.64	100.36	96.25
279	26.92	221	26.85	89.61	99.87
279	24.77	227	26.42	90.68	103.33
279	11.26	231	11.16	91.4	99.56
280	17.46	193	15.68	84.46	94.9
280	17.35	199	16.91	85.54	98.73
280	19.62	231	19	91.25	98.42
280	17.9	291	20.29	101.96	106.68
281	17.36	242	16.23	93.06	96.75
282	24.53	255	22.76	95.21	96.39
283	21.07	183	19.68	82.33	96.7
283	10.33	224	10.08	89.58	98.79
283	20.73	350	20.69	111.84	99.9
284	11.35	213	12.21	87.5	103.79
284	10.78	234	11.8	91.2	104.73
285	15.93	235	15.3	91.23	98.02
285	25.78	525	32.6	142.11	113.23
286	16.37	168	14.69	79.37	94.87
286	11.18	264	10.59	96.15	97.36
287	16.36	187	14.43	82.58	94.1
287	10.31	240	8.92	91.81	93.26
287	14.92	288	13.21	100.17	94.27
288	35.11	200	33.38	84.72	97.54
288	17.78	253	17.74	93.92	99.89
289	24.62	207	22.99	85.81	96.69
289	21.83	256	19.88	94.29	95.53
290	22.52	249	21.11	92.93	96.87
290	14.98	291	16.16	100.17	103.94
291	13.46	114	6.85	69.59	75.45
291	19.88	282	19.86	98.45	99.95
292	9.31	244	10.09	91.78	104.19
293	15.17	220	14.6	87.54	98.12
294	25.94	240	23.44	90.82	95.18
294	19.76	322	19.86	104.76	100.25
295	21.06	256	21.01	93.39	99.88
296	22.83	229	25.47	88.68	105.78
296	20.14	263	19.62	94.43	98.71
297	12.42	255	11.62	92.93	96.78
297	15.12	277	14.67	96.63	98.51
298	13.14	244	13.04	90.94	99.62
298	25.13	250	24.43	91.95	98.61
298	7.73	284	8.02	97.65	101.88
298	23.14	290	25.08	98.66	104.19
299	18.15	207	15.89	84.62	93.77
299	18.03	233	16.95	88.96	97
299	18.47	284	20.55	97.49	105.63
300	17.1	190	17.47	81.67	101.08
300	10.35	235	10.43	89.17	100.39
300	19	247	18.96	91.17	99.89
300	17.3	275	15.63	95.83	95.17
300	19.82	278	17.11	96.33	93.16
302	13.64	245	13.18	90.56	98.31
303	20.54	262	19.74	93.23	98.05
303	20.13	265	21.09	93.73	102.38
304	21.2	236	22.77	88.82	103.7
304	16.84	238	16.42	89.14	98.75
304	15.36	252	15.22	91.45	99.54
304	19.44	294	19.21	98.36	99.41
304	17.94	360	16.88	109.21	97.05
304	4.75	390	4.66	114.14	99.05
305	10.95	202	10.06	83.11	95.94
305	23.6	218	21.85	85.74	96.29
305	22.1	224	20.34	86.72	96.02
305	9.73	230	9.56	87.7	99.13
305	23.56	276	21.86	95.25	96.39
306	23.23	240	20.35	89.22	93.8
306	26.08	298	24.55	98.69	97.07
306	19.85	323	21.81	102.78	104.94
307	12.15	245	13.37	89.9	105.02
307	20.99	273	22.86	94.46	104.45
307	19.66	328	20.46	103.42	102.03
308	16.04	197	14.03	81.98	93.73
308	6.8	250	6.55	90.58	98.16
308	39.36	255	43.24	91.4	104.93
308	26.94	292	27.67	97.4	101.35
308	23	344	25.77	105.84	106.02
309	10.21	286	10.24	96.28	100.15
309	13.92	299	15.33	98.38	105.06
309	12.76	375	13.17	110.68	101.61
310	20.45	284	19.61	95.81	97.95
310	27.36	383	26.76	111.77	98.9
311	15.69	224	14.27	86.01	95.47
311	25.36	265	26.64	92.6	102.52
312	34.28	417	31.21	116.83	95.52
313	14.8	235	13.39	87.54	95.24
313	19.03	264	18.39	92.17	98.32
313	23.84	303	22.09	98.4	96.33
314	13	259	12.46	91.24	97.92
314	12.7	287	13.17	95.7	101.85
314	21.87	290	17.68	96.18	90.42
315	15.51	251	16.54	89.84	103.32
315	37.18	260	35	91.27	97.07
315	24.54	314	24.66	99.84	100.24
315	21.73	339	20.31	103.81	96.73
315	26.14	387	29.45	111.43	106.33
316	20.03	317	21.78	100.16	104.37
317	34.04	229	34.15	86.12	100.16
317	19.3	316	19.29	99.84	99.97
317	20.23	400	22.01	113.09	104.4
318	24.96	207	23.86	82.55	97.8
318	13.95	246	14.92	88.68	103.48
318	25.91	259	23.14	90.72	94.65
318	22.04	260	22.29	90.88	100.57
318	29.33	263	27.66	91.35	97.15
318	16.28	287	15.91	95.13	98.86
318	15.98	318	16.11	100	100.41
319	17.1	225	15.47	85.27	95.23
319	17.72	257	16.67	90.28	97.04
319	16.65	260	16.69	90.75	100.12
320	18.3	229	18.06	85.78	99.34
320	20.58	233	19.05	86.41	96.28
320	20.31	280	20.55	93.75	100.59
320	27.99	400	29.73	112.5	103.11
321	16.17	216	16.32	83.64	100.46
321	28.37	253	29.08	89.41	101.25
321	19.94	310	19.18	98.29	98.09
322	24.53	244	23.02	87.89	96.92
322	19.66	284	20.19	94.1	101.35
322	16.57	363	16.97	106.37	101.21
323	15.98	203	15.34	81.42	98
323	15.32	249	14.94	88.54	98.76
324	18.47	263	18.24	90.59	99.38
324	16.39	283	14.53	93.67	94.33
325	32.91	265	31.52	90.77	97.89
326	18.91	241	17.97	86.96	97.51
326	16.74	266	17.54	90.8	102.39
326	13.28	271	12.95	91.56	98.76
327	23.34	234	22	85.78	97.13
328	20.15	323	19.94	99.24	99.48
328	23.81	395	25.8	110.21	104.18
329	14.61	301	15.26	95.74	102.22
329	18.95	371	20.01	106.38	102.8
330	28.39	234	23.1	85.45	90.68
330	26.44	248	25.83	87.58	98.85
330	20.31	330	18.47	100	95.47
330	12.87	346	14.61	102.42	106.76
331	15.32	257	16.12	88.82	102.61
331	36.95	270	38.46	90.79	102.04
332	9.94	196	5.98	79.52	80.08
332	11.63	254	12.11	88.25	102.06
332	17.12	306	16.58	96.08	98.42
333	18.43	264	18.27	89.64	99.57
333	15.59	316	15.14	97.45	98.56
333	18.67	342	18.92	101.35	100.67
333	19.47	431	19.53	114.71	100.15
336	10.7	276	11.28	91.07	102.71
337	25.86	225	25.42	83.38	99.15
337	23.17	285	24.58	92.28	103.04
337	5.92	351	7.15	102.08	110.39
337	20.34	371	18.26	105.04	94.89
337	20.16	385	20.89	107.12	101.81
338	25.32	330	21.4	98.82	92.26
338	38.11	355	40.23	102.51	102.78
338	15.33	366	14.08	104.14	95.92
339	15.49	274	17.17	90.41	105.42
339	8.49	297	10.04	93.81	109.13
339	18.91	328	20.43	98.38	104.02
339	12.9	329	12.47	98.53	98.33
340	25.82	319	26.74	96.91	101.78
341	8.99	286	9.1	91.94	100.61
342	23.35	270	23.07	89.47	99.4
342	16.18	290	16.28	92.4	100.31
342	16.34	309	16.96	95.18	101.9
342	34.69	336	35.17	99.12	100.69
343	22.09	319	20.87	96.5	97.24
344	29.63	279	30.49	90.55	101.45
344	22.53	334	22.15	98.55	99.16
344	20.26	343	17.98	99.85	94.37
345	22.05	247	21.78	85.8	99.39
345	27.1	279	26.21	90.43	98.36
345	17.49	321	15.4	96.52	94.03
345	16.32	364	13.98	102.75	92.83
346	18.78	239	17.87	84.54	97.58
346	12.39	337	22.79	98.7	141.97
347	21.39	235	21.21	83.86	99.58
347	10.92	320	10.1	96.11	96.25
348	32.4	218	33.27	81.32	101.34
348	23.88	278	23.67	89.94	99.56
348	28.23	336	29.28	98.28	101.86
349	19.88	310	22.91	94.41	107.62
350	12.95	253	12.91	86.14	99.85
350	21.36	330	20.07	97.14	96.98
350	30.18	554	31.15	129.14	101.61
351	19.83	335	18.96	97.72	97.81
351	17.66	344	16	99	95.3
352	12.85	271	11.69	88.49	95.49
352	30.45	297	30.07	92.19	99.38
352	23.5	414	22.63	108.81	98.15
353	15.23	256	15.64	86.26	101.35
353	21.39	291	22.38	91.22	102.31
353	27.02	367	26.26	101.98	98.59
354	20.61	274	18.78	88.7	95.56
354	38.88	303	36.51	92.8	96.95
354	19.82	318	17.56	94.92	94.3
355	24.47	327	23.4	96.06	97.81
355	17.93	360	19.97	100.7	105.69
355	27.47	443	25.92	112.39	97.18
356	12.71	293	12.8	91.15	100.35
356	14.62	309	14.68	93.4	100.21
356	21.93	330	20.85	96.35	97.54
357	18.64	249	16.8	84.87	95.06
357	20.36	273	19.78	88.24	98.58
357	21.04	363	16.68	100.84	89.64
358	19.26	269	18.84	87.57	98.91
358	23.9	446	24.81	112.29	101.9
358	14.63	466	16.83	115.08	107.52
359	24.42	241	24.01	83.57	99.16
359	16.7	265	16.96	86.91	100.78
360	14.76	229	14.37	81.81	98.68
360	13.62	234	10.14	82.5	87.22
360	23.71	283	24.23	89.31	101.1
360	26.45	312	25.47	93.33	98.15
360	14.75	313	13.44	93.47	95.56
360	24.87	336	25.97	96.67	102.21
360	19.73	341	18.4	97.36	96.63
361	16.07	323	18.18	94.74	106.57
361	33.09	533	34.35	123.82	101.9
362	32.5	367	32.51	100.69	100.02
362	19.37	457	23.58	113.12	110.87
363	17.98	271	17.96	87.33	99.94
363	15.2	365	16.54	100.28	104.41
363	17.7	381	18.79	102.48	103.08
364	27.41	218	27.75	79.95	100.62
364	17.79	263	17.34	86.13	98.74
364	38.1	323	38.96	94.37	101.13
365	20.02	273	18.16	87.4	95.35
365	27.84	277	26.41	87.95	97.43
365	25.56	288	24.66	89.45	98.24
365	13.21	350	14.7	97.95	105.64
366	17.24	248	17.17	83.88	99.8
366	19.21	332	19.46	95.36	100.65
366	23.64	355	23.44	98.5	99.58
366	22.39	357	22.23	98.77	99.64
367	32.42	294	30.37	90.05	96.84
367	31.3	394	31.88	103.68	100.93
368	16.13	282	15.72	88.32	98.73
368	13.96	296	14.4	90.22	101.58
368	15.86	373	14.08	100.68	94.39
369	13.6	245	12.5	83.2	95.96
369	26.29	275	24.33	87.26	96.27
370	12.55	300	12.11	90.54	98.25
371	13.02	308	9.95	91.51	88.21
371	31.85	324	29.15	93.67	95.76
372	15.1	306	14.2	91.13	97.02
372	16.99	315	18.31	92.34	103.88
372	20.81	335	22.39	95.03	103.8
372	26.5	348	26.38	96.77	99.77
373	15.21	269	15.14	86.06	99.77
373	37	312	38.2	91.82	101.62
373	27.38	376	24.77	100.4	95.23
374	28.08	290	28.33	88.77	100.45
374	21.85	327	21.07	93.72	98.22
374	24.52	334	25.74	94.65	102.49
374	18.02	342	17.98	95.72	99.89
374	33.39	350	35.72	96.79	103.49
375	29.85	291	29.74	88.8	99.82
375	26.09	361	26.09	98.13	100
377	35.06	315	37.92	91.78	104.08
377	16.76	368	17.48	98.81	102.15
378	11.73	216	12.12	78.57	101.66
378	12.23	311	13.27	91.14	104.25
378	24.75	464	25.28	111.38	101.07
379	23.56	247	24.97	82.59	102.99
379	22.74	305	22.77	90.24	100.07
379	35.13	312	33.37	91.16	97.5
380	27.33	321	26.6	92.24	98.66
380	25.79	349	29.05	95.92	106.32
381	20.57	299	20.01	89.24	98.64
381	20.83	342	20.59	94.88	99.42
381	26.53	403	29.72	102.89	106.01
382	19.25	278	17.69	86.39	95.95
382	17.64	299	17.09	89.14	98.44
382	27.02	355	25.82	96.47	97.78
382	20.24	389	20.91	100.92	101.66
383	22.99	513	25.42	116.97	105.28
384	11.43	285	9.59	87.11	91.95
384	29.17	367	31.27	97.79	103.6
385	19.54	275	17.74	85.71	95.39
385	18.89	299	19.86	88.83	102.57
385	28.63	313	30.58	90.65	103.41
385	28.66	336	27.94	93.64	98.74
387	15.27	282	16.12	86.43	102.78
387	22.93	315	22.6	90.7	99.28
387	21.35	353	21.03	95.61	99.25
387	18.72	360	22.18	96.51	109.24
387	37.78	493	38.08	113.7	100.4
388	24.01	325	26.25	91.88	104.66
388	27.79	361	25.62	96.52	96.1
388	19.02	364	20.38	96.91	103.58
389	23.25	301	23.32	88.69	100.15
389	13.78	314	14.26	90.36	101.74
389	23.27	379	24.82	98.71	103.33
389	27.1	400	24.87	101.41	95.89
389	21.25	452	22.71	108.1	103.44
390	28.47	282	25.31	86.15	94.45
391	11.4	321	11.55	91.05	100.66
391	31.83	334	32.17	92.71	100.53
392	23.47	240	21.9	80.61	96.66
392	29.68	280	28.32	85.71	97.71
392	27.86	325	28.55	91.45	101.24
392	29.66	355	27.74	95.28	96.76
392	20.16	387	21.74	99.36	103.92
392	18.5	417	17.68	103.19	97.78
394	22.13	232	24.45	79.44	105.24
394	44.52	330	43.32	91.88	98.65
394	27.3	381	26.13	98.35	97.86
394	22.67	446	22.75	106.6	100.18
394	19.39	492	19.94	112.44	101.42
395	20.78	285	21.96	86.08	102.84
395	29.95	348	28.32	94.05	97.28
395	20.24	384	21.8	98.61	103.85
396	34.47	405	41.11	101.14	109.63
397	21.43	247	20.83	81.11	98.6
397	16.06	326	15.82	91.06	99.25
397	23.54	337	26.88	92.44	107.09
397	27.88	433	28.14	104.53	100.47
398	33.45	292	32.89	86.68	99.16
398	35.06	349	35.35	93.84	100.41
398	28.93	441	27.27	105.4	97.13
399	18.08	318	17.49	89.85	98.37
399	21.52	367	22.04	95.99	101.21
399	27.16	384	26.63	98.12	99.02
399	24.61	424	21.9	103.13	94.49
400	21.39	277	20.86	84.63	98.76
401	18.59	497	18.31	111.97	99.25
402	28.76	232	27.15	78.86	97.2
402	20.07	305	20.46	87.94	100.97
402	38.64	317	41.7	89.43	103.96
403	23.93	241	22.63	79.9	97.28
403	20.66	331	21.22	91.07	101.36
403	20.64	338	17.81	91.94	93.14
403	23.2	362	24.05	94.91	101.83
404	21.45	358	20.59	94.31	98
404	29.81	531	31.38	115.72	102.63
405	25.97	318	27.07	89.26	102.12
405	16.06	334	16.76	91.23	102.18
405	18.24	377	17.81	96.54	98.82
405	27.4	379	29.32	96.79	103.5
406	14.8	314	14.03	88.67	97.4
406	24.17	355	24.56	93.72	100.81
406	25.21	399	23.41	99.14	96.43
406	21.69	456	21.58	106.16	99.75
406	21.8	461	21.79	106.77	99.98
407	19.71	362	20.33	94.47	101.57
407	25.49	364	24.92	94.72	98.88
407	28.06	405	28.62	99.75	101
407	33	412	33.22	100.61	100.33
408	26.03	253	26.39	81	100.69
408	17.19	295	16.17	86.15	97.03
408	16.02	326	12.66	89.95	89.51
408	17.65	346	15.72	92.4	94.53
408	22.18	421	19.47	101.59	93.89
409	28.15	274	26.42	83.5	96.93
409	23.76	319	19.61	89	91.27
409	20.53	397	20.65	98.53	100.29
409	28.61	404	29.9	99.39	102.25
410	29.37	361	32.21	94.02	104.83
410	25.67	382	26.93	96.59	102.45
411	19.56	331	20.9	90.27	103.43
411	19.25	369	20.89	94.89	104.26
411	20.34	378	19.98	95.99	99.12
411	27.01	382	26.35	96.47	98.78
411	14.49	402	12.96	98.91	94.72
414	24.14	350	26.85	92.27	105.61
414	26.15	360	26.07	93.48	99.85
414	35.45	515	33.45	112.2	97.18
415	21.18	331	23.15	89.88	104.65
415	23.84	356	23.58	92.89	99.45
415	26.26	357	27.91	93.01	103.14
415	32.36	424	31.37	101.08	98.47
416	18.61	293	18.5	85.22	99.7
417	20.55	317	20.16	88.01	99.05
417	16.38	332	15.59	89.81	97.59
418	23.7	321	24.08	88.4	100.8
418	28.22	387	29.72	96.29	102.66
418	30.63	433	31.89	101.79	102.06
418	23.04	492	21.77	108.85	97.24
419	19.69	309	20.95	86.87	103.2
420	22.22	338	22.6	90.24	100.86
420	14.55	338	13.6	90.24	96.74
420	27.73	364	25.13	93.33	95.31
420	32.67	548	33.8	115.24	101.73
421	25.82	441	26.38	102.38	101.08
422	34.87	312	34.58	86.97	99.58
422	26.67	335	25.33	89.69	97.49
423	19.67	372	20.21	93.97	101.37
423	30.87	420	30.67	99.65	99.68
423	19.62	448	19.12	102.96	98.73
423	11.29	462	13.7	104.61	110.67
423	30.2	543	29.7	114.18	99.17
423	18.7	586	18.89	119.27	100.51
424	18.87	309	17.29	86.44	95.81
424	25	362	25.43	92.69	100.86
424	21.34	380	20.82	94.81	98.78
424	27.3	529	32.88	112.38	110.22
425	26.1	384	27.17	95.18	102.05
425	26.51	445	24.51	102.35	96.23
426	10.66	338	10.04	89.67	97.09
426	20.93	364	20.64	92.72	99.31
426	32.32	405	37.5	97.54	108.01
427	19.6	432	18.69	100.59	97.68
428	22.67	390	23.73	95.56	102.34
428	27.04	514	27.54	110.05	100.92
429	24.12	359	21.33	91.84	94.22
432	37.87	480	37.14	105.56	99.04
433	20.46	308	19.85	85.57	98.51
433	22.72	444	23.56	101.27	101.85
434	29.98	293	26.46	83.76	94.13
434	17.82	382	15.72	94.01	94.11
434	21.3	415	20.35	97.81	97.77
435	16.62	377	15.67	93.33	97.14
435	19.32	506	18.29	108.16	97.33
437	30.13	354	26.26	90.5	93.58
437	12.79	366	13.15	91.88	101.41
437	21.2	421	22.81	98.17	103.8
437	21.36	434	22.98	99.66	103.79
437	20.68	485	23.24	105.49	106.19
438	19.48	379	19.04	93.26	98.87
439	26.8	345	23.56	89.29	93.96
440	35.41	348	38	89.55	103.66
441	22.6	348	21.39	89.46	97.32
442	25.34	311	25.2	85.18	99.72
442	28.07	382	29.07	93.21	101.78
442	27.03	399	23.55	95.14	93.56
442	23.84	529	24.29	109.84	100.94
443	28.65	501	28.24	106.55	99.28
444	25.31	206	12.46	73.2	74.61
444	31.3	267	32.07	80.07	101.23
444	23.12	358	20.86	90.32	95.11
445	19.22	381	19.14	92.81	99.79
446	30	376	29.95	92.15	99.92
446	15.68	404	15.73	95.29	100.16
447	13.8	366	12.51	90.94	95.33
447	23.78	385	23.09	93.06	98.55
448	23.47	329	25.62	86.72	104.58
448	18.32	330	19.02	86.83	101.91
448	19.11	385	20.14	92.97	102.69
448	24.17	388	25.41	93.3	102.57
449	15.82	373	15.3	91.54	98.36
449	16.7	413	16.69	95.99	99.97
449	22.35	432	20.88	98.11	96.71
451	29.19	332	29.55	86.81	100.62
451	23	381	20.52	92.24	94.61
451	17.5	641	16.89	121.06	98.26
452	29.77	428	28.81	97.35	98.39
453	23.76	326	24.76	85.98	102.1
453	27.7	529	25.63	108.39	96.26
455	27.24	360	26.85	89.56	99.28
455	14.47	376	14.6	91.32	100.45
456	24.14	327	26.82	85.86	105.55
456	20.54	344	21.94	87.72	103.41
457	40.72	284	41.14	81.07	100.52
457	31.7	299	30.87	82.71	98.69
457	21.02	392	20.89	92.89	99.69
457	16	410	15.2	94.86	97.5
457	28.9	427	31.84	96.72	105.09
458	34.41	435	31.7	97.49	96.06
459	23.32	480	23.48	102.29	100.34
460	20.71	348	19.96	87.83	98.19
460	27.09	353	26.42	88.37	98.76
460	39.53	408	40.77	94.35	101.57
461	17.34	395	18.51	92.84	103.37
461	29.02	552	28.15	109.87	98.5
462	26.09	425	27.84	96	103.35
462	27.8	530	29.14	107.36	102.41
463	32.2	369	36.1	89.85	106.06
464	44.93	424	41.65	95.69	96.35
464	23.23	425	24.3	95.8	102.3
464	31.29	477	30.89	101.4	99.36
465	24.76	379	24.86	90.75	100.2
465	31.02	440	29.12	97.31	96.94
465	38.81	453	39.9	98.71	101.4
465	27.4	488	28.32	102.47	101.68
465	28.75	614	29.87	116.02	101.95
465	17.6	618	17.93	116.45	100.94
466	31.49	290	28.53	81.12	95.3
466	25.56	349	25.43	87.45	99.75
466	22.62	389	20.93	91.74	96.26
466	30.26	449	29.72	98.18	99.11
466	22.14	481	23.14	101.61	102.26
468	33.77	353	34.32	87.71	100.81
469	29.25	399	29.93	92.54	101.16
469	24.37	539	24.24	107.46	99.73
471	27.38	374	27.22	89.7	99.71
472	28.86	456	31.13	98.31	103.93
473	27.8	318	30.93	83.62	105.63
473	26.48	378	26.23	89.96	99.53
473	29.31	640	30.53	117.65	102.08
474	18.2	332	17.47	85.02	97.99
474	24.82	361	22.87	88.08	96.07
474	25.19	389	26.98	91.03	103.55
474	18.95	393	18.91	91.46	99.89
474	16.1	395	14.21	91.67	94.13
475	32.56	374	29.77	89.37	95.72
475	25.43	438	25.57	96.11	100.28
476	41.3	449	44.22	97.16	103.54
477	11.6	388	10.22	90.67	94.05
477	27.07	413	27.41	93.29	100.63
478	45.81	539	43.81	106.38	97.82
479	16.72	393	18.62	91.02	105.68
480	15.81	416	16.53	93.33	102.28
480	39.56	472	34.4	99.17	93.48
480	27.18	526	25.49	104.79	96.89
480	25.34	571	24.68	109.48	98.7
482	29.47	405	27.77	92.01	97.12
482	18.15	417	17.23	93.26	97.47
482	25.06	424	25.11	93.98	100.1
482	13.72	457	13.45	97.41	99.02
483	12.39	134	11.06	63.87	94.63
483	20.5	370	20.71	88.3	100.51
483	15.24	511	17.66	102.9	107.94
483	27.84	581	29.19	110.14	102.42
483	41.42	581	40.75	110.14	99.19
484	43.04	342	40.99	85.33	97.62
484	17.45	415	15.77	92.87	95.19
484	35.03	423	35.33	93.7	100.43
484	29.21	446	31.59	96.07	104.07
486	13.88	383	14.15	89.4	100.97
487	36.89	422	38.34	93.33	101.97
488	30.25	367	28.85	87.6	97.69
488	44.41	424	47.89	93.44	103.92
488	15.35	426	16.51	93.65	103.78
489	9.73	472	13.09	98.26	117.27
490	18.46	395	23.7	90.31	114.19
490	29.35	445	31.4	95.41	103.49
490	23.86	445	24.02	95.41	100.34
490	28.28	500	26.32	101.02	96.53
491	28.22	353	26.69	85.95	97.29
491	39.5	392	40.46	89.92	101.22
491	25.29	462	24.82	97.05	99.07
492	38.03	407	37.8	91.36	99.7
493	17.84	393	18.97	89.86	103.17
494	17.25	445	18.67	95.04	104.12
494	16.41	580	16	108.7	98.75
495	30.73	408	28.44	91.21	96.27
495	24.96	431	25.57	93.54	101.22
496	20.55	412	20.07	91.53	98.83
496	22.35	467	21.32	97.08	97.7
496	22.57	557	24.09	106.15	103.37
497	21.78	323	17.92	82.49	91.14
497	26.5	416	25.25	91.85	97.64
497	21.14	432	20.21	93.46	97.8
498	42.85	393	44.24	89.46	101.62
498	37.6	452	40.05	95.38	103.26
498	11.36	518	9.98	102.01	93.93
498	35.13	683	35.29	118.57	100.23
500	27.65	399	26.79	89.9	98.44
500	28.37	454	29.07	95.4	101.23
501	28.7	378	28.03	87.72	98.83
501	33.11	439	32.92	93.81	99.71
501	17.84	457	18.06	95.61	100.62
502	22.34	368	22.48	86.65	100.31
502	21.7	392	21.44	89.04	99.4
502	15.76	462	16.75	96.02	103.14
502	44.09	685	44.87	118.23	100.88
503	19.27	352	22.56	84.99	108.54
503	18.46	392	18.66	88.97	100.54
503	21.35	452	22.88	94.93	103.58
505	20.46	364	22.66	86.04	105.38
505	21.47	411	22.05	90.69	101.35
505	26.07	434	25.97	92.97	99.81
506	25.13	648	23.82	114.03	97.39
507	12.44	376	11.1	87.08	94.61
507	25.41	395	23.5	88.95	96.24
509	22.89	476	19.99	96.76	93.67
510	21.7	586	21.05	107.45	98.5
511	40.68	434	42.44	92.47	102.16
511	17.86	508	19.24	99.71	103.86
512	13.9	359	13.54	85.06	98.71
512	17.01	360	14.66	85.16	93.09
512	24.97	390	26.87	88.09	103.8
513	25.57	357	24.47	84.8	97.85
513	30.28	400	28.77	88.99	97.51
513	34.21	595	35.12	107.99	101.33
515	7.76	344	7.39	83.4	97.62
515	25.69	417	27.95	90.49	104.4
515	32.75	543	34.32	102.72	102.4
516	26.3	436	25.88	92.25	99.2
516	29.66	471	26.46	95.64	94.61
517	12.59	309	6.15	79.88	74.42
517	27.37	380	27.3	86.75	99.87
517	13.58	382	12.4	86.94	95.66
517	25.81	442	25.89	92.75	100.15
517	30.93	443	31.71	92.84	101.26
517	29.89	452	30.27	93.71	100.64
517	20.32	452	19.85	93.71	98.84
517	39.51	457	37.67	94.2	97.67
517	33.47	527	35.57	100.97	103.14
519	18.64	401	18.9	88.63	100.7
519	44.11	455	41.74	93.83	97.31
520	44.37	499	39.05	97.98	94
521	28.94	331	29.48	81.77	100.93
521	34.1	381	34.66	86.56	100.82
521	26.01	409	23.63	89.25	95.42
522	19.5	357	20.44	84.2	102.41
522	14.38	424	15.28	90.61	103.13
523	21.49	383	22.6	86.62	102.58
524	25.31	433	25.07	91.32	99.53
525	25.64	422	27.42	90.19	103.47
525	24.58	476	23.96	95.33	98.74
525	19.82	499	17.67	97.52	94.58
526	40.29	397	39.29	87.74	98.76
527	21.05	388	19.97	86.81	97.43
528	26.36	396	24.75	87.5	96.95
528	27.98	532	28.27	100.38	100.52
529	19.8	393	18.11	87.15	95.73
529	22.28	430	21.45	90.64	98.14
529	16.81	488	16.41	96.12	98.81
530	16.57	380	16.52	85.85	99.85
530	20.2	389	20.71	86.7	101.26
530	26.25	403	28.5	88.02	104.29
530	32.97	482	31.37	95.47	97.57
532	27.16	423	27.83	89.76	101.23
533	15.9	418	11.46	89.21	86.04
534	13.48	401	13.27	87.55	99.22
534	19.78	451	20.43	92.23	101.64
536	23.8	446	23.83	91.6	100.06
536	27.82	469	26.88	93.75	98.31
537	25.07	441	26.82	91.06	103.49
537	26.53	447	25.34	91.62	97.76
537	24.78	467	24.04	93.48	98.51
537	26.85	505	25.82	97.02	98.08
537	24.35	522	24.84	98.6	101.01
537	21.77	532	21.79	99.53	100.05
538	24.4	475	23.58	94.14	98.32
538	20.4	484	22.03	94.98	104
539	34.26	405	36.77	87.57	103.66
540	29.15	389	27.73	86.02	97.56
541	23.23	472	25.64	93.62	105.19
541	22.83	492	23.03	95.47	100.44
541	19.08	494	14.83	95.66	88.86
541	43.96	568	45.51	102.5	101.76
542	32.63	416	31.89	88.38	98.87
542	21.53	467	20.65	93.08	97.96
542	25.7	564	26.6	102.03	101.75
543	26.1	257	20.45	73.66	89.18
543	41.79	538	41.91	99.54	100.14
544	13.96	206	15.02	68.93	103.8
544	15.16	496	15.09	95.59	99.77
545	30.96	409	32.83	87.52	103.02
545	18.52	468	18.4	92.94	99.68
547	22.71	442	22.38	90.4	99.27
547	18.59	513	18.93	96.89	100.91
548	26.11	434	24.43	89.6	96.78
548	19.43	471	20.25	92.97	102.11
548	22.57	555	24.86	100.64	105.07
548	30.63	619	30.63	106.48	100
549	24.88	838	27.8	126.32	105.87
550	20.85	434	20.97	89.45	100.29
550	28.55	512	28.02	96.55	99.07
551	33.96	616	31.88	105.9	96.94
552	35.74	520	34.91	97.1	98.84
553	16.99	443	17.12	90.05	100.38
553	22.72	484	23.02	93.76	100.66
553	23.82	548	24.1	99.55	100.59
553	31.19	683	30.67	111.75	99.17
554	23.51	431	22.36	88.9	97.55
554	17.58	447	18.55	90.34	102.76
555	44.2	442	41.05	89.82	96.44
555	29.35	480	26.94	93.24	95.89
555	26.68	509	27.61	95.86	101.74
555	17.4	526	19	97.39	104.6
556	24.43	407	22.41	86.6	95.87
556	25.32	440	24.32	89.57	98.03
556	28.73	621	26.83	105.85	96.69
557	20.38	439	19.79	89.41	98.55
557	29.54	470	27.82	92.19	97.09
557	30.24	507	31.48	95.51	102.05
557	24.74	594	24.46	103.32	99.43
558	33.24	545	33.3	98.84	100.09
559	29.26	454	28.16	90.61	98.12
559	38.3	815	39.99	122.9	102.21
560	16.74	451	16.04	90.27	97.91
561	15.21	560	15.1	99.91	99.64
561	39.56	664	39.27	109.18	99.63
562	30.27	458	28.73	90.75	97.46
563	17.21	387	18.06	84.37	102.47
563	27.43	531	20.86	97.16	88.02
564	39.06	555	37.14	99.2	97.54
565	16.13	473	17.17	91.86	103.22
566	27.08	692	29.53	111.13	104.52
567	34.13	417	32.29	86.77	97.3
567	29.98	469	29.99	91.36	100.02
567	21.93	530	23.19	96.74	102.87
569	20.22	401	21.42	85.24	102.97
569	18.41	580	19.76	100.97	103.67
570	27.73	453	26.96	89.74	98.61
571	24.41	431	24.37	87.74	99.92
572	23.46	433	25.07	87.85	103.43
574	27.55	413	25.27	85.98	95.86
574	30.87	449	29.14	89.11	97.2
575	21	279	14.98	74.26	85.67
575	25.05	484	25.41	92.09	100.72
576	25.5	451	22.69	89.15	94.49
577	19.02	460	20.61	89.86	104.18
577	24.52	521	24.53	95.15	100.02
578	20.9	471	21.14	90.74	100.57
578	28.25	474	24.41	91	93.2
578	13.74	528	14.67	95.67	103.38
578	27.63	587	26.08	100.78	97.2
579	17.79	364	17.4	81.43	98.9
579	33.33	477	34.31	91.19	101.47
579	33.88	535	34.01	96.2	100.19
580	24.06	522	21.78	95	95.26
581	23.52	445	22.42	88.3	97.66
581	40.88	816	41.79	120.22	101.11
582	32.3	439	32.68	87.71	100.59
582	29.43	488	29.09	91.92	99.42
582	21.38	505	24.11	93.38	106.38
582	32.31	519	32.8	94.59	100.76
582	34.44	622	32.86	103.44	97.71
584	28.68	504	29.43	93.15	101.31
585	23.14	434	24.03	87.09	101.92
585	33.17	440	33.46	87.61	100.44
586	34.96	419	34.72	85.75	99.66
587	35.54	549	38.71	96.76	104.46
587	27.78	558	25.49	97.53	95.88
588	30.07	451	28.37	88.35	97.17
590	21.42	374	19.4	81.69	95.28
590	25.91	420	26.89	85.59	101.89
590	11.16	522	11.39	94.24	101.03
591	19.49	510	20.33	93.15	102.15
591	25.1	587	26.13	99.66	102.05
592	27.58	568	26.77	97.97	98.53
593	21.38	462	24.2	88.95	106.59
594	24.65	507	26.18	92.68	103.1
594	25.53	556	26.35	96.8	101.61
596	22.43	528	25.64	94.3	107.16
596	46.11	663	42.45	105.62	96.03
597	39.43	464	38.15	88.86	98.38
597	15.84	521	15.43	93.63	98.71
597	35.32	620	35.77	101.93	100.64
598	34.73	519	36.6	93.39	102.69
599	32.88	552	29.89	96.08	95.45
600	24.08	431	24.06	85.92	99.96
600	33.43	594	34.87	99.5	102.15
601	20.08	530	19.48	94.09	98.51
601	24.49	719	28.14	109.82	107.45
602	27.87	528	29.87	93.85	103.59
604	34.94	491	33.15	90.65	97.44
605	24.7	440	23.65	86.36	97.87
605	41.69	514	43.39	92.48	102.04
606	30.85	557	33.16	95.96	103.74
607	21.28	491	20.49	90.44	98.14
607	17.67	525	16.92	93.25	97.88
608	26.33	550	30.32	95.23	107.58
609	35.5	474	30.97	88.92	93.62
611	36.3	487	30.6	89.85	92.15
611	27.25	531	29.73	93.45	104.55
611	33.81	687	31.11	106.22	96.01
612	25.14	467	26.17	88.15	102.05
612	28.69	469	28.68	88.32	99.98
612	35.84	599	34.9	98.94	98.69
613	41.77	669	38.75	104.57	96.38
615	36.33	483	33.63	89.27	96.28
615	28.06	514	29.86	91.79	103.21
616	35.08	450	33.88	86.53	98.29
616	25.61	509	25.04	91.31	98.89
617	23.89	468	23.02	87.93	98.18
617	31.6	670	28.34	104.29	94.84
618	34.01	533	34.55	93.12	100.79
619	27.13	444	27.63	85.86	100.92
620	20.96	508	22.68	90.97	104.1
620	29.86	541	32.21	93.63	103.94
621	17.13	548	17.12	94.12	99.97
621	28.83	561	26.32	95.17	95.65
621	20.96	585	19.61	97.1	96.78
621	31.17	747	32.01	110.14	101.35
622	27.86	467	25.72	87.54	96.16
622	24.55	588	27.27	97.27	105.54
623	21.25	574	22.69	96.07	103.39
623	42.79	881	43.44	120.71	100.76
624	34.34	395	33.87	81.65	99.32
624	29.39	469	25.87	87.58	94.01
625	22.75	417	21.42	83.36	97.08
625	30.49	545	29.89	93.6	99.02
626	35.2	472	34.96	87.7	99.66
626	30.9	540	32.23	93.13	102.15
627	39.42	585	39.11	96.65	99.61
629	49.06	486	58.79	88.63	109.92
629	30.67	575	31.65	95.71	101.6
629	29.92	577	32.05	95.87	103.56
630	28.63	548	29.86	93.49	102.15
630	24.32	581	25.93	96.11	103.31
630	23.32	667	23	102.94	99.31
631	30.8	463	31.61	86.69	101.31
631	32.43	495	30.56	89.22	97.12
635	27.15	567	27.91	94.65	101.4
635	32.43	572	32.77	95.04	100.52
635	35.67	809	34.51	113.7	98.37
636	21.38	444	21.78	84.91	100.94
637	21.87	501	20.22	89.32	96.23
637	26.54	606	24.7	97.57	96.53
638	25.51	542	21.25	92.48	91.65
640	13.48	569	15.7	94.45	108.23
641	32.85	420	33.33	82.76	100.73
642	17.12	476	17.28	87.07	100.47
642	30.83	524	31.87	90.81	101.69
644	28.37	545	27.11	92.31	97.78
645	30.46	468	29.01	86.28	97.62
645	26.84	497	28.41	88.53	102.92
645	23.4	579	25.62	94.88	104.74
647	26.96	535	28.9	91.34	103.6
649	28.66	542	25.38	91.76	94.28
650	22.47	556	22.61	92.77	100.31
650	28.51	566	28.81	93.54	100.53
650	37.47	599	37.17	96.08	99.6
650	23.24	642	23.06	99.38	99.61
651	25.33	659	24.85	100.61	99.05
652	28.65	610	28.44	96.78	99.63
653	15.07	500	15.85	88.28	102.59
653	38.7	710	38.79	104.36	100.12
655	27.84	649	29.63	99.54	103.21
656	17.77	476	16.97	86.28	97.75
656	22.37	550	20.64	91.92	96.13
656	26.44	579	27.54	94.13	102.08
656	38.14	628	39.07	97.87	101.22
659	33.64	517	33.59	89.23	99.93
662	17.56	581	18.44	93.88	102.51
663	29.83	500	30.33	87.71	100.84
665	29.27	541	28.69	90.68	99.01
665	22.15	580	24.04	93.61	104.27
665	23.13	609	22.85	95.79	99.39
666	37.05	505	38.21	87.91	101.57
666	25.4	568	25.84	92.64	100.87
668	26.86	479	25.43	85.85	97.34
668	32.6	518	33.26	88.77	101.01
668	28.71	605	28.96	95.28	100.44
669	24.32	566	24.99	92.3	101.38
671	34.7	527	35.18	89.27	100.69
671	21.85	559	22.55	91.65	101.6
671	35.59	639	34.53	97.62	98.51
672	24.38	583	25.18	93.38	101.64
674	31.5	972	31.74	122.11	100.38
676	38.7	468	38.71	84.62	100.01
677	35.55	548	34.47	90.47	98.48
677	38.94	549	40.17	90.55	101.58
677	34.07	575	31.39	92.47	96.07
677	34.21	733	33.52	104.14	98.99
678	24.77	502	26.8	87.02	104.1
678	33.72	585	31.96	93.14	97.39
680	31.71	654	33.76	98.09	103.23
683	31.3	633	33.12	96.34	102.91
684	47.88	660	51.71	98.25	104
685	30.24	504	31.65	86.79	102.33
685	46.37	597	44.65	93.58	98.15
686	26.23	701	26.28	101.09	100.1
686	38.8	739	40.19	103.86	101.79
687	21.3	528	22.94	88.43	103.85
687	37.2	588	36.42	92.79	98.95
687	39.4	701	40	101.02	100.76
688	32.93	529	34.77	88.44	102.79
689	23.23	540	22.91	89.19	99.31
690	25.7	580	26.87	92.03	102.28
690	21.37	607	20.86	93.99	98.81
690	41.66	791	42.88	107.32	101.46
691	27.22	641	27.07	96.38	99.72
692	33.27	650	35.77	96.97	103.76
692	30.48	792	32.55	107.23	103.4
693	41.93	600	42.11	93.29	100.21
693	28.59	637	28.13	95.96	99.2
694	26.96	573	27.31	91.28	100.65
695	30.55	671	29.06	98.27	97.56
695	32.44	705	32.73	100.72	100.45
697	40.82	571	43.63	90.96	103.44
698	29.55	591	28.84	92.34	98.8
699	21	566	20.25	90.49	98.21
699	18.21	590	19.81	92.2	104.39
701	29.59	441	28.58	81.46	98.29
701	37.5	530	36.36	87.8	98.48
701	21.44	580	23	91.37	103.64
701	20.65	648	22.89	96.22	105.42
702	28.45	663	26.9	97.22	97.28
703	32.99	692	34.26	99.22	101.92
706	36.73	636	36.24	95.04	99.33
707	28.91	390	27.95	77.58	98.34
707	15.78	617	14.8	93.64	96.89
707	38.06	914	39.97	114.64	102.51
709	25.19	542	25.08	88.22	99.78
709	23.54	635	26.28	94.78	105.82
710	37.42	549	37.26	88.66	99.79
711	28.02	573	28.73	90.3	101.27
712	31.57	510	31.7	85.81	100.21
713	33.41	547	32.6	88.36	98.79
715	20.82	498	18.42	84.83	94.24
715	32.56	516	31.83	86.08	98.88
715	52.1	597	49.24	91.75	97.26
716	33.69	482	33	83.66	98.98
716	23.4	665	22.56	96.44	98.21
716	28.56	694	29.79	98.46	102.15
718	33.33	536	31.57	87.33	97.36
721	45.41	659	48.48	95.7	103.38
722	36.03	768	34.98	103.19	98.54
722	22.99	874	21.26	110.53	96.24
727	37.74	880	36.75	110.52	98.69
729	51.28	614	51.76	92.11	100.47
730	43.54	274	33.03	68.77	87.93
732	37.82	548	33.2	87.43	93.89
732	28.11	657	29.06	94.88	101.69
733	28.87	683	29.33	96.59	100.8
734	31.78	623	33.31	92.44	102.41
736	31.67	635	30.97	93.14	98.89
736	34.35	889	33.59	110.39	98.89
737	16.02	583	14.81	89.55	96.22
738	28.01	607	28.34	91.12	100.59
739	28.8	571	26.68	88.63	96.32
741	25.92	525	25.04	85.43	98.3
741	24	571	24.5	88.53	101.04
741	33.87	834	34.19	106.28	100.47
743	31.4	556	29.02	87.42	96.21
744	47.62	646	45.77	93.41	98.06
744	36.28	742	33.9	99.87	96.72
745	53.98	645	54.67	93.29	100.64
747	36.68	624	38	91.77	101.8
747	26.08	644	28.32	93.11	104.29
749	21.92	700	21.48	96.73	99
750	36.02	560	34.79	87.33	98.29
752	38.93	512	36.84	84.04	97.32
754	27.2	717	27.43	97.55	100.42
755	26.78	641	26.71	92.45	99.87
755	38.56	656	37.54	93.44	98.68
758	32.4	632	34.6	91.69	103.4
760	39.34	706	35.4	96.45	94.99
761	26.27	726	29.73	97.7	106.59
762	28.7	658	26.81	93.18	96.71
763	43.95	583	41.84	88.2	97.6
764	28.31	534	28.6	84.95	100.51
765	26.24	472	25.18	80.85	97.98
765	33.44	660	35.26	93.14	102.72
765	37.61	664	40.15	93.4	103.38
765	30.97	688	29.05	94.97	96.9
766	24.74	604	26.03	89.43	102.61
766	18.61	629	19.91	91.06	103.49
767	22.92	585	23.76	88.14	101.83
768	29.11	586	29.08	88.15	99.95
769	31.11	775	33.75	100.39	104.24
770	34.77	630	36.34	90.91	102.26
770	35.03	647	34.63	92.01	99.43
770	48.91	897	47.19	108.25	98.24
772	31.61	602	33.68	88.99	103.27
772	26.57	679	26.84	93.98	100.51
775	37.71	639	40.86	91.23	104.18
775	33.36	679	32.46	93.81	98.65
777	18.7	690	17.64	94.4	97.17
779	22.75	714	25.56	95.83	106.18
780	26.35	733	25.52	96.99	98.43
780	35.11	735	35.34	97.12	100.33
781	35.09	743	36.39	97.57	101.85
781	28.55	770	25.69	99.3	94.99
783	34.24	731	34.09	96.68	99.78
785	29.28	709	29.07	95.16	99.64
785	32.61	727	36.75	96.31	106.35
786	24.41	554	23.54	85.24	98.22
788	27.84	771	30.12	98.92	104.09
788	41.97	916	39.54	108.12	97.11
789	33.73	725	36.77	95.94	104.51
790	31.82	609	34.71	88.54	104.54
792	26.95	727	26.82	95.9	99.76
793	28.02	671	27.42	92.31	98.93
796	27.5	765	27.23	98.05	99.51
797	30.26	952	29.01	109.72	97.93
799	39.63	637	40.06	89.86	100.54
800	36.03	641	36.56	90.06	100.74
800	32.6	771	35.29	98.19	104.13
803	30.12	688	31.18	92.84	101.76
805	38.75	669	41.25	91.55	103.23
809	32.93	739	31.61	95.67	98
811	37.56	735	38.05	95.31	100.65
814	16.09	599	15.71	86.79	98.82
814	30.98	668	29.23	91.03	97.18
815	35.88	594	35.53	86.44	99.51
815	25.29	681	25.57	91.78	100.55
819	37.06	809	37.81	99.39	101.01
820	28.03	936	28.27	107.07	100.43
824	46.87	749	44.79	95.45	97.78
827	39.97	744	38.27	94.98	97.87
831	25.6	611	25.72	86.76	100.23
833	50.33	808	50.48	98.5	100.15
835	41.64	681	45.29	90.78	104.38
835	34.62	681	33.79	90.78	98.8
837	36.47	719	37.15	92.95	100.93
838	33.2	681	33.13	90.63	99.89
838	26.85	733	26.96	93.74	100.2
838	28.92	796	30.56	97.49	102.84
840	35.18	610	36.52	86.31	101.9
842	29.34	637	27.97	87.83	97.67
843	42.19	642	40.8	88.08	98.35
844	32.94	664	32.3	89.34	99.03
845	36.51	816	35.36	98.28	98.43
846	27.05	698	26.98	91.25	99.87
853	28.77	718	29.41	92.09	101.11
855	34.49	614	34.67	85.91	100.26
857	30.5	704	31.13	91.07	101.03
863	35.72	734	36.48	92.53	101.06
864	35.11	675	36.85	89.06	102.48
865	28.25	760	29.11	93.93	101.52
868	42.25	608	41.41	85.02	99.01
868	33.9	990	33.22	107.03	99
873	38.21	898	38.8	101.43	100.77
875	41.52	633	39.58	86.17	97.66
875	38.73	790	37.3	95.14	98.15
877	28.1	701	30.15	89.97	103.65
878	22.22	679	20.81	88.67	96.83
880	29.03	671	29.2	88.13	100.29
882	47.15	859	46.21	98.7	99
884	37.65	786	37.67	94.46	100.03
885	29.38	623	26	85.2	94.25
885	40.42	884	38.65	99.94	97.81
886	31.89	738	31.63	91.65	99.59
886	42.17	813	41.68	95.88	99.42
888	33.91	941	33.09	102.98	98.79
889	31.52	774	30.11	93.53	97.76
891	29.94	729	28.87	90.91	98.21
892	54.75	765	50.77	92.88	96.37
892	39.78	1017	36.24	107.01	95.55
893	42.14	686	45.17	88.41	103.6
894	32.68	715	33.67	89.99	101.51
898	47.04	650	46.84	86.19	99.79
899	22.14	759	21.21	92.21	97.9
903	40.09	735	37.35	90.7	96.58
904	33.66	840	34.85	96.46	101.77
904	33.51	858	30.62	97.46	95.69
904	32.38	966	31.19	103.43	98.16
906	33.42	757	33.41	91.78	99.99
914	34.18	765	32.08	91.85	96.93
915	29.8	796	28.64	93.5	98.05
917	28.26	726	30.81	89.59	104.51
923	38.48	796	39.8	93.12	101.72
926	30.91	771	31.51	91.63	100.97
928	16.18	636	15.43	84.27	97.68
928	23.28	813	24.93	93.8	103.54
930	33.95	772	34.16	91.51	100.31
934	36.35	911	37.71	98.77	101.87
937	27.59	793	28.17	92.32	101.05
939	31.75	866	31.52	96.11	99.64
940	47.61	695	46.56	86.97	98.9
941	43.17	756	44.07	90.17	101.04
942	48.46	865	47.23	95.91	98.73
947	22.72	866	22.34	95.72	99.16
948	38.11	986	39.94	102	102.4
949	36.71	717	36.45	87.78	99.65
952	22.72	744	20.99	89.08	96.19
953	31.24	753	29.01	89.51	96.43
953	49.48	1097	40.18	107.56	90.6
957	38.24	652	34.96	84.06	95.71
957	35.72	883	33.08	96.13	96.3
958	32.91	942	34.06	99.16	101.75
960	37.18	676	36.31	85.21	98.83
962	20.18	645	22.14	83.52	104.86
963	49.25	755	46.49	89.2	97.2
971	31.34	904	31.41	96.55	100.11
984	31.68	787	33.41	89.99	102.73
988	32.35	978	34.37	99.49	103.12
991	27.3	605	27.41	80.52	100.2
996	43.91	924	45.07	96.39	101.32
997	33.87	765	34.84	88.37	101.43
997	45.61	1100	36.65	105.17	90.18
1000	38.55	855	37.66	92.75	98.85
1000	31.3	857	29.43	92.85	97.01
1001	29.33	789	28.12	89.41	97.94
1001	48.69	813	47.26	90.61	98.53
1003	39.38	859	40.31	92.82	101.18
1004	36.8	940	37.75	96.81	101.29
1006	44.51	859	43.67	92.69	99.06
1007	41.27	765	41.41	87.98	100.17
1008	23.39	968	24.92	98.02	103.27
1019	38.39	900	37.3	94.16	98.58
1022	26.25	779	27.19	88.11	101.79
1022	28.17	821	29.03	90.17	101.53
1038	43.15	920	42.62	94.32	99.39
1041	30.44	813	30.19	89.05	99.59
1044	40.49	820	39.85	89.27	99.21
1052	36.18	799	37.36	87.98	101.63
1054	30.42	1121	31.12	103.18	101.15
1058	37.58	1387	42.1	115.55	106.01
1066	19.35	882	19.3	91.37	99.87
1067	41.24	886	40.9	91.52	99.59
1068	34.81	1139	36.78	103.32	102.83
1072	38.02	865	37.72	90.35	99.61
1074	37.66	917	39.18	92.69	102.02
1078	43	1007	40.87	96.71	97.95
1082	35.49	828	37.52	88.26	102.86
1087	44.29	972	49.31	94.71	105.67
1088	41.79	903	45.25	91.5	104.14
1094	40.66	797	41.33	86.43	100.82
1094	41.31	833	43.06	88.07	102.12
1101	42	1224	41.17	105.59	98.93
1110	34.21	857	33.02	88.6	98.26
1116	33.34	837	33.88	87.5	100.81
1130	32.66	736	33.42	82.57	101.16
1156	40.77	918	43.21	89.71	102.99
1162	42.38	925	43.29	89.8	101.07
1176	41.66	783	42.55	83.29	101.07
1177	33.31	980	33.93	91.63	100.93
1180	40.51	963	40.77	90.81	100.32
1198	47.74	887	47.2	87.02	99.43
1205	38.54	1102	38.57	95.73	100.04
1209	26.18	1177	27.28	98.68	102.1
1222	37.72	1053	37.61	93.09	99.85
1234	40.63	925	41.54	87.48	101.12
1234	40.88	1030	40.58	91.73	99.63
1235	32.45	1286	33.35	102.06	101.39
1238	47.11	1223	51.01	99.39	104.14
1242	48.35	981	48.91	89.49	100.58
1245	41.4	953	43	88.27	101.93
1245	39.67	1043	40.18	91.89	100.64
1258	37.65	835	37.51	83.19	99.81
1281	36.47	946	35.4	86.92	98.53
1286	44.91	1099	48.16	92.73	103.62
1301	37.3	1109	37.22	92.62	99.89
1327	29.73	1042	31.15	89.26	102.39
1347	35.33	1194	35.9	94.32	100.81
1356	36.09	1033	36.09	88.09	100
1365	37.4	1305	35.86	97.8	97.94
1374	34.13	1208	34.33	93.96	100.29
1378	33.85	1369	32.7	99.67	98.3
1380	43.49	958	43.57	84.71	100.09
1445	36.41	1419	37.49	99.1	101.48
1492	30.36	1345	34.14	95.07	106.23
1500	52.53	1138	53.55	87.93	100.97
1527	34	1570	34.68	101.41	100.28
1535	39.9	1319	40.02	92.96	100.15
1598	49.23	1119	46.24	85.01	96.96
1656	27.88	1607	29.9	98.52	103.62
1807	26.81	1471	30.54	90.7	106.96
2662	34.98	2105	35.47	89.54	100.7
3469	38	4223	37.9	110.87	99.83

## Sheet: Intra-instrument
Samples	A1 CD4#	A1 CD4%	A2 CD4#	A2 CD4%	MPL CD4#	MPL CD4%				A1 CD4#	A1 CD4%	A2 CD4#	A2 CD4%	MPL CD4#	MPL CD4%
1	2	0.15	1	0.16	2	0.4			Number of values	50	50	50	50	50	50
2	8	2.38	9	2.62	8	2.82			Minimum	2	0.15	1	0.16	2	0.4
3	18	2.26	17	2.34	17	2.56			25% Percentile	321	14.01	315	13.96	351	14.37
4	77	8.45	86	9.31	91	10.16			Median	406.5	26	393	26.09	423.5	26.46
5	118	7.14	106	7.33	108	7.99			75% Percentile	598.8	32.7	580	33.19	636.8	33.25
6	120	25.59	127	24.88	125	24.54			Maximum	1582	41.24	1573	41.8	1658	43.47
7	176	29.44	181	29.64	187	30.2			Mean	458.7	23.92	445.8	23.84	489.5	24.32
8	203	11.29	208	11.21	230	12.32
9	254	13.3	259	14.1	251	13.55			%Sim	MPL vs. A1 #CD4	MPL vs. A1 CD4%	MPL vs. A2 #CD4	MPL vs. A2 CD4%	A1 vs. A2 #CD4	A1 vs. A2 CD4%
10	221	18.6	209	17.83	271	18.41			Number of values	50	50	50	50	50	50
11	294	9.57	301	10.07	311	9.72			Minimum	95.76	96.3	98.46	95.48	93.89	96.49
12	321	11.93	329	12.7	321	12.28			25% Percentile	100.1	99.42	101.5	99.27	99.01	99.32
13	341	31.21	317	29.86	361	31.21			Median	102.9	100	104	100.5	100.5	100.1
14	324	16.85	317	17.29	371	19.31			75% Percentile	107.2	102.3	107.3	102.1	103.2	101.1
15	321	23.3	312	23.11	371	23.84			Maximum	111.3	109	114.8	112	109.3	103.7
16	323	22.62	368	23.47	373	21.35			Mean	103.4	101	104.5	101.1	101.3	100.1
17	337	27.78	316	27.18	385	29.7			Std. Deviation	3.991	2.946	3.951	2.941	2.853	1.555
18	391	10.86	359	10.12	388	10.36			Std. Error of Mean	0.5645	0.4167	0.5587	0.4159	0.4035	0.2198
19	374	23.46	382	22.94	411	22.12			Lower 95% CI of mean	102.2	100.2	103.4	100.3	100.5	99.67
20	339	25.33	350	25.88	413	29.14			Upper 95% CI of mean	104.5	101.9	105.7	102	102.1	100.6
21	432	37.92	427	38.33	416	37.96			Coefficient of variation	3.86%	2.92%	3.78%	2.91%	2.82%	1.55%
22	398	29.72	398	29.2	420	29.66
23	358	10.44	340	10.22	421	11.62
24	415	21.75	388	21.99	422	24.15
25	404	14.25	355	13.54	423	16.8
26	365	11.91	375	12.81	424	12.79
27	409	22.19	378	22.02	429	22.21
28	404	14.8	419	14.94	434	14.64
29	446	28.31	398	27.24	452	28.56
30	490	37.16	469	36.32	491	34.41
31	547	36.64	461	35.52	531	35.14
32	565	20.95	577	21.25	568	21.85
33	533	27.67	532	26.76	572	27.34
34	613	23.13	589	22.76	574	22.36
35	572	28.62	543	28.88	583	32.23
36	515	29.06	510	28.63	590	28.94
37	506	30.58	524	32.39	592	33.07
38	594	36.86	559	35.1	632	36.44
39	675	26.4	607	26.29	651	25.58
40	549	32.57	559	33.71	656	33.94
41	622	40.84	612	39.35	690	42.14
42	656	29.03	658	28.74	710	28.85
43	715	35.01	692	34.98	722	33.8
44	733	34.84	689	35.03	797	35.42
45	753	33.09	751	32.64	812	31.72
46	834	34.99	781	34.29	829	34.92
47	750	41.24	747	41.8	904	43.47
48	984	34.62	879	34.23	1005	34.44
49	956	32.07	945	33.02	1072	33.03
50	1582	38.03	1573	38.03	1658	36.63

## Sheet: Aged samples
	Sample 1	Sample 2	Sample 3	Sample 4	Sample 5	Sample 6	Sample 7	Sample 8	Sample 9	Sample 10
Day 1	24	27	51	54	170	274	348	427	636	833
Day 2	26	28	54	45	191	270	346	454	661	857
Day 3	20	28	44	45	187	278	308	469	642	894
Day 4	17	27	46	48	152	266	350	409	657	891
Day 5	17	29	46	49	175	230	304	422	586	786
%Similarity	Sample 1	Sample 2	Sample 3	Sample 4	Sample 5	Sample 6	Sample 7	Sample 8	Sample 9	Sample 10
Day 1	102.174	85.5263	98.1132	101.923	95.4545	94.1936	90.7494	95.0422	95.2347	91.6084
Day 2	106.522	86.8421	100.943	93.2692	101.07	93.5484	90.5152	97.8903	97.0128	92.8072
Day 3	93.4783	86.8421	91.5094	93.2692	100	94.8387	86.0656	99.4726	95.6615	94.6553
Day 4	86.9565	85.5263	93.3962	96.1539	90.6417	92.9032	90.9836	93.1435	96.7283	94.5055
Day 5	86.9565	88.1579	93.3962	97.1154	96.7914	87.0968	85.5972	94.5148	91.6785	89.2607
%Similarity to result on predicate fresh sample

## Sheet: Paediatric samples
Sample no	MPL CD4#	MPL CD4%	Aquios CD4#	Aquios CD4%	%Sim CD4#	%Sim CD4%				MPL CD4#	MPL CD4%	Aquios CD4#	Aquios CD4%	%Sim CD4#	%Sim CD4%
1	596	14	501	14.31	92.03	101.11			Number of values	25	25	25	25	25	25
2	1011	13.76	1332	14.82	115.88	103.85			Minimum	76	3.44	67	3.46	78.72	89.35
3	76	3.44	67	3.46	94.08	100.29			25% Percentile	316.5	13.88	277.5	13.93	92.1	98.02
4	283	11.89	258	11.12	95.58	96.76			Median	628	23.59	528	23.56	95.19	99.87
5	600	14.86	462	13.55	88.5	95.59			75% Percentile	857.5	34.2	800	33.32	98.18	101.2
6	824	46.67	796	47.48	98.3	100.87			Maximum	1974	46.78	1784	47.48	115.9	103.9
7	628	28.2	534	27.3	92.52	98.4			Mean	687.1	23.58	644.4	23.29	95.16	99.03
8	870	33.81	771	33.3	94.31	99.25			Std. Deviation	473.3	11.81	478.5	12.07	7.036	3.284
9	845	37.68	804	38.61	97.57	101.23			Std. Error of Mean	94.66	2.362	95.7	2.414	1.407	0.6569
10	415	24.93	297	24.03	85.78	98.19			Lower 95% CI of mean	491.8	18.71	446.9	18.3	92.26	97.67
11	679	23.78	666	24.74	99.04	102.02			Upper 95% CI of mean	882.5	28.46	841.9	28.27	98.07	100.4
12	1974	34.59	1784	33.33	95.19	98.18			Coefficient of variation					7.39%	3.32%
13	453	17.67	382	18.69	92.16	102.89
14	705	23.59	528	24.24	87.45	101.38
15	350	21.63	317	22.08	95.29	101.04
16	949	37.57	1000	37.96	102.69	100.52
17	127	7.35	103	6.33	90.55	93.06
18	148	9.11	85	9.41	78.72	101.65
19	527	23.65	494	23.56	96.87	99.81
20	1816	46.78	1745	47.05	98.05	100.29
21	832	28.07	761	26.87	95.73	97.86
22	739	34.82	641	34.73	93.37	99.87
23	233	11.69	198	10.27	92.49	93.93
24	235	20.84	255	16.4	104.26	89.35
25	1263	19.15	1329	18.49	102.61	98.28
